# Supplementary material for: Comparative analysis of the Mercenaria mercenaria genome provides insights into the diversity of transposable elements and immune molecules in bivalve mollusks
Source: BMC Genomics. 2022 Mar 8;23:192. doi: 10.1186/s12864-021-08262-1 (PMC8905726; doi:10.1186/s12864-021-08262-1)
Supplement: Supplementary file 2 — Additional file 2: Table S4: GO enrichment analysis. The enrichment analysis, using topGo, of genes identified in M. mercenaria in this study but not found in M. mercenaria YKG (3 first columns) and genes found in M. mercenaria YKG but not in our M. mercenaria assembly (3 last columns). Table S5: Functional annotation and gene duplication. For each gene annotated in this study, gene duplication events (0: “Not duplicated” 1:"dispersed duplication” 2:"proximal duplication” 3:"tandem duplication” 4:"segmental duplication”), Gene Ontology identification and the three first best matches on NR are listed. Table S6: GO enrichment in duplicated genes. GO enrichment analysis using topGO was performed on the genes found duplicated within M. mercenaria genome. Results were sorted by p value. Table S7: Genes expanded in M. mercenaria across Bivalvia. Orthogroups gene counts across 20 genomes of Bivalvia with expanded genes in M. mercenaria. Ave being the mean of copies in each species. Expansion column: 1: genes expanded in M. mercenaria not detected in all other species. 2: Genes with copy numbers higher in M. mercenaria than the mean number of copies in all other species. 3: Genes with copy numbers higher in M. mercenaria than the mean number of copies in all Venerida species. Table S8: TNF containing domain genes. List of all M. mercenaria genes found in orthogroups containing TNF domains. The CDS start position, the type of duplication (0: “Not duplicated” 1:"dispersed duplication” 2:"proximal duplication” 3:"tandem duplication” 4:"segmental duplication”), the orthogroup ID, the best three first matches on NR, the principal and the number of transmembrane domain and the protein length are reported. Colors represent orthogroups used for the phylogenetic tree (Fig. 4). [file 12864_2021_8262_MOESM2_ESM.xlsx]

## Sheet: Table S4
Table S4: GO enrichment analysis. The enrichment analysis, using topGo, of genes identified in M. mercenaria in this study but not found in M. mercenaria YKG (3 first columns) and genes found in M. mercenaria YKG but not in our M. mercenaria assembly (3 last columns).
GO term Memer	Description	Number of genes		GO term YKG	Description	Number of genes
GO:0005515	name: protein binding	205		GO:0005515	name: protein binding	232
GO:0016021	name: integral component of membrane	121		GO:0055114	name: obsolete oxidation-reduction process	141
GO:0016020	name: membrane	88		GO:0005524	name: ATP binding	105
GO:0003676	name: nucleic acid binding	85		GO:0016021	name: integral component of membrane	99
GO:0003677	name: DNA binding	79		GO:0008270	name: zinc ion binding	85
GO:0055114	name: obsolete oxidation-reduction process	74		GO:0016020	name: membrane	85
GO:0005524	name: ATP binding	53		GO:0005509	name: calcium ion binding	57
GO:0005509	name: calcium ion binding	52		GO:0016491	name: oxidoreductase activity	54
GO:0005525	name: GTP binding	50		GO:0055085	name: transmembrane transport	44
GO:0007017	name: microtubule-based process	49		GO:0003824	name: catalytic activity	39
GO:0008270	name: zinc ion binding	49		GO:0005525	name: GTP binding	35
GO:0003924	name: GTPase activity	42		GO:0006468	name: protein phosphorylation	33
GO:0007186	name: G protein-coupled receptor signaling pathway	40		GO:0003676	name: nucleic acid binding	32
GO:0003824	name: catalytic activity	39		GO:0004672	name: protein kinase activity	32
GO:0004930	name: G protein-coupled receptor activity	39		GO:0004930	name: G protein-coupled receptor activity	32
GO:0005874	name: microtubule	38		GO:0007186	name: G protein-coupled receptor signaling pathway	32
GO:0005200	name: structural constituent of cytoskeleton	37		GO:0046872	name: metal ion binding	32
GO:0016491	name: oxidoreductase activity	37		GO:0050660	name: flavin adenine dinucleotide binding	32
GO:0004725	name: protein tyrosine phosphatase activity	34		GO:0003924	name: GTPase activity	30
GO:0006470	name: protein dephosphorylation	34		GO:0007017	name: microtubule-based process	29
GO:0006811	name: ion transport	32		GO:0016887	name: ATP hydrolysis activity	27
GO:0055085	name: transmembrane transport	30		GO:0005874	name: microtubule	26
GO:0046983	name: protein dimerization activity	28		GO:0005200	name: structural constituent of cytoskeleton	25
GO:0006355	name: regulation of transcription, DNA-templated	27		GO:0016614	name: oxidoreductase activity, acting on CH-OH group of donors	24
GO:0006508	name: proteolysis	27		GO:0022857	name: transmembrane transporter activity	24
GO:0007165	name: signal transduction	25		GO:0005975	name: carbohydrate metabolic process	22
GO:0015074	name: DNA integration	24		GO:0006508	name: proteolysis	20
GO:0016887	name: ATP hydrolysis activity	22		GO:0003677	name: DNA binding	19
GO:0020037	name: heme binding	22		GO:0020037	name: heme binding	19
GO:0046872	name: metal ion binding	22		GO:0006486	name: protein glycosylation	18
GO:0005164	name: tumor necrosis factor receptor binding	21		GO:0007165	name: signal transduction	18
GO:0006310	name: DNA recombination	21		GO:0005506	name: iron ion binding	17
GO:0006955	name: immune response	21		GO:0005634	name: nucleus	17
GO:0005506	name: iron ion binding	20		GO:0006355	name: regulation of transcription, DNA-templated	17
GO:0016705	name: oxidoreductase activity, acting on paired donors, with incorporation or reduction of molecular oxygen	20		GO:0006811	name: ion transport	17
GO:0003700	name: DNA-binding transcription factor activity	18		GO:0016705	name: oxidoreductase activity, acting on paired donors, with incorporation or reduction of molecular oxygen	17
GO:0022857	name: transmembrane transporter activity	18		GO:0003700	name: DNA-binding transcription factor activity	16
GO:0008484	name: sulfuric ester hydrolase activity	17		GO:0005507	name: copper ion binding	15
GO:0003735	name: structural constituent of ribosome	15		GO:0016758	name: hexosyltransferase activity	13
GO:0004252	name: serine-type endopeptidase activity	15		GO:0016746	name: acyltransferase activity	12
GO:0006412	name: translation	15		GO:0035556	name: intracellular signal transduction	12
GO:1902751	name: positive regulation of cell cycle G2/M phase transition	15		GO:0003723	name: RNA binding	11
GO:0005840	name: ribosome	14		GO:0004725	name: protein tyrosine phosphatase activity	11
GO:0006260	name: DNA replication	12		GO:0006470	name: protein dephosphorylation	11
GO:0006486	name: protein glycosylation	12		GO:0008528	name: G protein-coupled peptide receptor activity	11
GO:0043565	name: sequence-specific DNA binding	12		GO:0016702	name: oxidoreductase activity, acting on single donors with incorporation of molecular oxygen, incorporation of two atoms of oxygen	11
GO:0000981	name: DNA-binding transcription factor activity, RNA polymerase II-specific	11		GO:0004842	name: ubiquitin-protein transferase activity	10
GO:0016757	name: glycosyltransferase activity	11		GO:0006633	name: fatty acid biosynthetic process	10
GO:0030286	name: dynein complex	11		GO:0016620	name: oxidoreductase activity, acting on the aldehyde or oxo group of donors, NAD or NADP as acceptor	10
GO:0003723	name: RNA binding	10		GO:1902751	name: positive regulation of cell cycle G2/M phase transition	10
GO:0004523	name: RNA-DNA hybrid ribonuclease activity	10		GO:0005216	name: ion channel activity	9
GO:0004867	name: serine-type endopeptidase inhibitor activity	10		GO:0007155	name: cell adhesion	9
GO:0005634	name: nucleus	10		GO:0008168	name: methyltransferase activity	9
GO:0016791	name: phosphatase activity	10		GO:0016787	name: hydrolase activity	9
GO:0005507	name: copper ion binding	9		GO:0004252	name: serine-type endopeptidase activity	8
GO:0005875	name: microtubule associated complex	9		GO:0004315	name: 3-oxoacyl-[acyl-carrier-protein] synthase activity	8
GO:0008237	name: metallopeptidase activity	9		GO:0005230	name: extracellular ligand-gated ion channel activity	8
GO:0016311	name: dephosphorylation	9		GO:0007156	name: homophilic cell adhesion via plasma membrane adhesion molecules	8
GO:0016620	name: oxidoreductase activity, acting on the aldehyde or oxo group of donors, NAD or NADP as acceptor	9		GO:0008237	name: metallopeptidase activity	8
GO:0004222	name: metalloendopeptidase activity	7		GO:0009190	name: cyclic nucleotide biosynthetic process	8
GO:0005230	name: extracellular ligand-gated ion channel activity	7		GO:0004222	name: metalloendopeptidase activity	7
GO:0008417	name: fucosyltransferase activity	7		GO:0006281	name: DNA repair	7
GO:0016787	name: hydrolase activity	7		GO:0006886	name: intracellular protein transport	7
GO:0005216	name: ion channel activity	6		GO:0007018	name: microtubule-based movement	7
GO:0005576	name: extracellular region	6		GO:0016616	name: oxidoreductase activity, acting on the CH-OH group of donors, NAD or NADP as acceptor	7
GO:0005615	name: extracellular space	6		GO:0051015	name: actin filament binding	7
GO:0005737	name: cytoplasm	6		GO:0000166	name: nucleotide binding	6
GO:0006281	name: DNA repair	6		GO:0001733	name: galactosylceramide sulfotransferase activity	6
GO:0006468	name: protein phosphorylation	6		GO:0004383	name: guanylate cyclase activity	6
GO:0008528	name: G protein-coupled peptide receptor activity	6		GO:0004553	name: hydrolase activity, hydrolyzing O-glycosyl compounds	6
GO:0000398	name: mRNA splicing, via spliceosome	5		GO:0005886	name: plasma membrane	6
GO:0004672	name: protein kinase activity	5		GO:0006182	name: cGMP biosynthetic process	6
GO:0004842	name: ubiquitin-protein transferase activity	5		GO:0008146	name: sulfotransferase activity	6
GO:0004888	name: transmembrane signaling receptor activity	5		GO:0009247	name: glycolipid biosynthetic process	6
GO:0005436	name: sodium:phosphate symporter activity	5		GO:0016301	name: kinase activity	6
GO:0006396	name: RNA processing	5		GO:0016459	name: myosin complex	6
GO:0016746	name: acyltransferase activity	5		GO:0016740	name: transferase activity	6
GO:0016758	name: hexosyltransferase activity	5		GO:0016810	name: hydrolase activity, acting on carbon-nitrogen (but not peptide) bonds	6
GO:0034220	name: ion transmembrane transport	5		GO:0031267	name: small GTPase binding	6
GO:0044341	name: sodium-dependent phosphate transport	5		GO:0051260	name: protein homooligomerization	6
GO:0000166	name: nucleotide binding	4		GO:0051287	name: NAD binding	6
GO:0000723	name: telomere maintenance	4		GO:0003779	name: actin binding	5
GO:0003678	name: DNA helicase activity	4		GO:0004386	name: helicase activity	5
GO:0003743	name: translation initiation factor activity	4		GO:0004499	name: N,N-dimethylaniline monooxygenase activity	5
GO:0004601	name: peroxidase activity	4		GO:0004843	name: thiol-dependent deubiquitinase	5
GO:0004843	name: thiol-dependent deubiquitinase	4		GO:0005044	name: scavenger receptor activity	5
GO:0005975	name: carbohydrate metabolic process	4		GO:0006813	name: potassium ion transport	5
GO:0006351	name: transcription, DNA-templated	4		GO:0008017	name: microtubule binding	5
GO:0006364	name: rRNA processing	4		GO:0008061	name: chitin binding	5
GO:0006397	name: mRNA processing	4		GO:0008417	name: fucosyltransferase activity	5
GO:0006979	name: response to oxidative stress	4		GO:0016849	name: phosphorus-oxygen lyase activity	5
GO:0007018	name: microtubule-based movement	4		GO:0030246	name: carbohydrate binding	5
GO:0007155	name: cell adhesion	4		GO:0030286	name: dynein complex	5
GO:0007156	name: homophilic cell adhesion via plasma membrane adhesion molecules	4		GO:0050661	name: NADP binding	5
GO:0008017	name: microtubule binding	4		GO:0051536	name: iron-sulfur cluster binding	5
GO:0015078	name: proton transmembrane transporter activity	4		GO:0000413	name: protein peptidyl-prolyl isomerization	4
GO:0016192	name: vesicle-mediated transport	4		GO:0003755	name: peptidyl-prolyl cis-trans isomerase activity	4
GO:0016567	name: protein ubiquitination	4		GO:0003774	name: motor activity	4
GO:0016740	name: transferase activity	4		GO:0004559	name: alpha-mannosidase activity	4
GO:0016779	name: nucleotidyltransferase activity	4		GO:0004888	name: transmembrane signaling receptor activity	4
GO:0050660	name: flavin adenine dinucleotide binding	4		GO:0005576	name: extracellular region	4
GO:1990939		4		GO:0005737	name: cytoplasm	4
GO:0000786	name: nucleosome	3		GO:0006013	name: mannose metabolic process	4
GO:0003779	name: actin binding	3		GO:0006351	name: transcription, DNA-templated	4
GO:0003899	name: DNA-directed 5'-3' RNA polymerase activity	3		GO:0006400	name: tRNA modification	4
GO:0004348	name: glucosylceramidase activity	3		GO:0006457	name: protein folding	4
GO:0004553	name: hydrolase activity, hydrolyzing O-glycosyl compounds	3		GO:0006464	name: cellular protein modification process	4
GO:0005886	name: plasma membrane	3		GO:0006511	name: ubiquitin-dependent protein catabolic process	4
GO:0006665	name: sphingolipid metabolic process	3		GO:0006869	name: lipid transport	4
GO:0006869	name: lipid transport	3		GO:0008484	name: sulfuric ester hydrolase activity	4
GO:0008080	name: N-acetyltransferase activity	3		GO:0015031	name: protein transport	4
GO:0008299	name: isoprenoid biosynthetic process	3		GO:0016579	name: protein deubiquitination	4
GO:0016409	name: palmitoyltransferase activity	3		GO:0016592	name: mediator complex	4
GO:0016579	name: protein deubiquitination	3		GO:0016627	name: oxidoreductase activity, acting on the CH-CH group of donors	4
GO:0016888	name: endodeoxyribonuclease activity, producing 5'-phosphomonoesters	3		GO:0016757	name: glycosyltransferase activity	4
GO:0018142	name: protein-DNA covalent cross-linking	3		GO:0016763	name: pentosyltransferase activity	4
GO:0030001	name: metal ion transport	3		GO:0043565	name: sequence-specific DNA binding	4
GO:0033179	name: proton-transporting V-type ATPase, V0 domain	3		GO:0003712	name: transcription coregulator activity	3
GO:0035556	name: intracellular signal transduction	3		GO:0003729	name: mRNA binding	3
GO:0042254	name: ribosome biogenesis	3		GO:0005249	name: voltage-gated potassium channel activity	3
GO:0042981	name: regulation of apoptotic process	3		GO:0005319	name: lipid transporter activity	3
GO:0046873	name: metal ion transmembrane transporter activity	3		GO:0005436	name: sodium:phosphate symporter activity	3
GO:0061400	name: positive regulation of transcription from RNA polymerase II promoter in response to calcium ion	3		GO:0005615	name: extracellular space	3
GO:1902600	name: proton transmembrane transport	3		GO:0005685	name: U1 snRNP	3
GO:0001522	name: pseudouridine synthesis	2		GO:0006139	name: nucleobase-containing compound metabolic process	3
GO:0002161	name: aminoacyl-tRNA editing activity	2		GO:0006164	name: purine nucleotide biosynthetic process	3
GO:0002218	name: activation of innate immune response	2		GO:0006357	name: regulation of transcription by RNA polymerase II	3
GO:0003689	name: DNA clamp loader activity	2		GO:0006376	name: mRNA splice site selection	3
GO:0003774	name: motor activity	2		GO:0006412	name: translation	3
GO:0003839	name: gamma-glutamylcyclotransferase activity	2		GO:0006520	name: cellular amino acid metabolic process	3
GO:0003887	name: DNA-directed DNA polymerase activity	2		GO:0006812	name: cation transport	3
GO:0003896	name: DNA primase activity	2		GO:0007166	name: cell surface receptor signaling pathway	3
GO:0004198	name: calcium-dependent cysteine-type endopeptidase activity	2		GO:0008076	name: voltage-gated potassium channel complex	3
GO:0004315	name: 3-oxoacyl-[acyl-carrier-protein] synthase activity	2		GO:0008081	name: phosphoric diester hydrolase activity	3
GO:0004421	name: hydroxymethylglutaryl-CoA synthase activity	2		GO:0008289	name: lipid binding	3
GO:0004499	name: N,N-dimethylaniline monooxygenase activity	2		GO:0008569	name: minus-end-directed microtubule motor activity	3
GO:0004518	name: nuclease activity	2		GO:0009058	name: biosynthetic process	3
GO:0004525	name: ribonuclease III activity	2		GO:0015035	name: protein-disulfide reductase activity	3
GO:0005319	name: lipid transporter activity	2		GO:0015299	name: solute:proton antiporter activity	3
GO:0005663	name: DNA replication factor C complex	2		GO:0015986	name: ATP synthesis coupled proton transport	3
GO:0005667	name: transcription regulator complex	2		GO:0016192	name: vesicle-mediated transport	3
GO:0005739	name: mitochondrion	2		GO:0016226	name: iron-sulfur cluster assembly	3
GO:0005856	name: cytoskeleton	2		GO:0016310	name: phosphorylation	3
GO:0006269	name: DNA replication, synthesis of RNA primer	2		GO:0016715	name: oxidoreductase activity, acting on paired donors, with incorporation or reduction of molecular oxygen, reduced ascorbate as one donor, and incorporation of one atom of oxygen	3
GO:0006289	name: nucleotide-excision repair	2		GO:0016772	name: transferase activity, transferring phosphorus-containing groups	3
GO:0006357	name: regulation of transcription by RNA polymerase II	2		GO:0042626	name: ATPase-coupled transmembrane transporter activity	3
GO:0006413	name: translational initiation	2		GO:0042981	name: regulation of apoptotic process	3
GO:0006457	name: protein folding	2		GO:0044237	name: cellular metabolic process	3
GO:0006511	name: ubiquitin-dependent protein catabolic process	2		GO:0044249	name: cellular biosynthetic process	3
GO:0006614	name: SRP-dependent cotranslational protein targeting to membrane	2		GO:0044341	name: sodium-dependent phosphate transport	3
GO:0006633	name: fatty acid biosynthetic process	2		GO:0046855	name: inositol phosphate dephosphorylation	3
GO:0006751	name: glutathione catabolic process	2		GO:0046983	name: protein dimerization activity	3
GO:0006886	name: intracellular protein transport	2		GO:0070588	name: calcium ion transmembrane transport	3
GO:0008233	name: peptidase activity	2		GO:1990939		3
GO:0008236	name: serine-type peptidase activity	2		GO:0000398	name: mRNA splicing, via spliceosome	2
GO:0008289	name: lipid binding	2		GO:0000723	name: telomere maintenance	2
GO:0008312	name: 7S RNA binding	2		GO:0000786	name: nucleosome	2
GO:0009019	name: tRNA (guanine-N1-)-methyltransferase activity	2		GO:0003678	name: DNA helicase activity	2
GO:0009055	name: electron transfer activity	2		GO:0003684	name: damaged DNA binding	2
GO:0010181	name: FMN binding	2		GO:0003735	name: structural constituent of ribosome	2
GO:0015035	name: protein-disulfide reductase activity	2		GO:0003777	name: microtubule motor activity	2
GO:0015631	name: tubulin binding	2		GO:0003887	name: DNA-directed DNA polymerase activity	2
GO:0015934	name: large ribosomal subunit	2		GO:0003953	name: NAD+ nucleosidase activity	2
GO:0015986	name: ATP synthesis coupled proton transport	2		GO:0003989	name: acetyl-CoA carboxylase activity	2
GO:0016055	name: Wnt signaling pathway	2		GO:0004066	name: asparagine synthase (glutamine-hydrolyzing) activity	2
GO:0016126	name: sterol biosynthetic process	2		GO:0004114	name: 3',5'-cyclic-nucleotide phosphodiesterase activity	2
GO:0016301	name: kinase activity	2		GO:0004151	name: dihydroorotase activity	2
GO:0016459	name: myosin complex	2		GO:0004497	name: monooxygenase activity	2
GO:0016485	name: protein processing	2		GO:0004540	name: ribonuclease activity	2
GO:0016627	name: oxidoreductase activity, acting on the CH-CH group of donors	2		GO:0004639	name: phosphoribosylaminoimidazolesuccinocarboxamide synthase activity	2
GO:0016628	name: oxidoreductase activity, acting on the CH-CH group of donors, NAD or NADP as acceptor	2		GO:0004812	name: aminoacyl-tRNA ligase activity	2
GO:0016772	name: transferase activity, transferring phosphorus-containing groups	2		GO:0005085	name: guanyl-nucleotide exchange factor activity	2
GO:0016788	name: hydrolase activity, acting on ester bonds	2		GO:0005198	name: structural molecule activity	2
GO:0016813	name: hydrolase activity, acting on carbon-nitrogen (but not peptide) bonds, in linear amidines	2		GO:0005201	name: extracellular matrix structural constituent	2
GO:0016818	name: hydrolase activity, acting on acid anhydrides, in phosphorus-containing anhydrides	2		GO:0005245	name: voltage-gated calcium channel activity	2
GO:0030154	name: cell differentiation	2		GO:0005516	name: calmodulin binding	2
GO:0030414	name: peptidase inhibitor activity	2		GO:0005667	name: transcription regulator complex	2
GO:0030488	name: tRNA methylation	2		GO:0005840	name: ribosome	2
GO:0031267	name: small GTPase binding	2		GO:0005856	name: cytoskeleton	2
GO:0031418	name: L-ascorbic acid binding	2		GO:0005891	name: voltage-gated calcium channel complex	2
GO:0032040	name: small-subunit processome	2		GO:0006221	name: pyrimidine nucleotide biosynthetic process	2
GO:0032481	name: positive regulation of type I interferon production	2		GO:0006368	name: transcription elongation from RNA polymerase II promoter	2
GO:0033177	name: proton-transporting two-sector ATPase complex, proton-transporting domain	2		GO:0006396	name: RNA processing	2
GO:0034464	name: BBSome	2		GO:0006418	name: tRNA aminoacylation for protein translation	2
GO:0046540	name: U4/U6 x U5 tri-snRNP complex	2		GO:0006506	name: GPI anchor biosynthetic process	2
GO:0046982	name: protein heterodimerization activity	2		GO:0006529	name: asparagine biosynthetic process	2
GO:0048500	name: signal recognition particle	2		GO:0006629	name: lipid metabolic process	2
GO:0050661	name: NADP binding	2		GO:0006779	name: porphyrin-containing compound biosynthetic process	2
GO:0050825	name: ice binding	2		GO:0006814	name: sodium ion transport	2
GO:0051082	name: unfolded protein binding	2		GO:0006891	name: intra-Golgi vesicle-mediated transport	2
GO:0051260	name: protein homooligomerization	2		GO:0008184	name: glycogen phosphorylase activity	2
GO:0051499	name: D-aminoacyl-tRNA deacylase activity	2		GO:0008236	name: serine-type peptidase activity	2
GO:0051536	name: iron-sulfur cluster binding	2		GO:0008272	name: sulfate transport	2
GO:0061575	name: cyclin-dependent protein serine/threonine kinase activator activity	2		GO:0008318	name: protein prenyltransferase activity	2
GO:0070615	name: nucleosome-dependent ATPase activity	2		GO:0009055	name: electron transfer activity	2
GO:0120009	name: intermembrane lipid transfer	2		GO:0015116	name: sulfate transmembrane transporter activity	2
GO:0120013	name: lipid transfer activity	2		GO:0015276	name: ligand-gated ion channel activity	2
GO:0000027	name: ribosomal large subunit assembly	1		GO:0016409	name: palmitoyltransferase activity	2
GO:0000122	name: negative regulation of transcription by RNA polymerase II	1		GO:0016567	name: protein ubiquitination	2
GO:0000275	name: mitochondrial proton-transporting ATP synthase complex, catalytic sector F(1)	1		GO:0016570	name: histone modification	2
GO:0000276	name: mitochondrial proton-transporting ATP synthase complex, coupling factor F(o)	1		GO:0016593	name: Cdc73/Paf1 complex	2
GO:0000290	name: deadenylation-dependent decapping of nuclear-transcribed mRNA	1		GO:0016597	name: amino acid binding	2
GO:0000413	name: protein peptidyl-prolyl isomerization	1		GO:0016651	name: oxidoreductase activity, acting on NAD(P)H	2
GO:0000439	name: transcription factor TFIIH core complex	1		GO:0016742	name: hydroxymethyl-, formyl- and related transferase activity	2
GO:0000445	name: THO complex part of transcription export complex	1		GO:0016743	name: carboxyl- or carbamoyltransferase activity	2
GO:0000977	name: RNA polymerase II transcription regulatory region sequence-specific DNA binding	1		GO:0016874	name: ligase activity	2
GO:0001054	name: RNA polymerase I activity	1		GO:0017176	name: phosphatidylinositol N-acetylglucosaminyltransferase activity	2
GO:0001056	name: RNA polymerase III activity	1		GO:0018342	name: protein prenylation	2
GO:0001614	name: purinergic nucleotide receptor activity	1		GO:0022848	name: acetylcholine-gated cation-selective channel activity	2
GO:0001671	name: ATPase activator activity	1		GO:0035091	name: phosphatidylinositol binding	2
GO:0003684	name: damaged DNA binding	1		GO:0043087	name: regulation of GTPase activity	2
GO:0003697	name: single-stranded DNA binding	1		GO:0045211	name: postsynaptic membrane	2
GO:0003755	name: peptidyl-prolyl cis-trans isomerase activity	1		GO:0045454	name: cell redox homeostasis	2
GO:0003777	name: microtubule motor activity	1		GO:0046982	name: protein heterodimerization activity	2
GO:0003785	name: actin monomer binding	1		GO:0051082	name: unfolded protein binding	2
GO:0003844	name: 1,4-alpha-glucan branching enzyme activity	1		GO:0061400	name: positive regulation of transcription from RNA polymerase II promoter in response to calcium ion	2
GO:0003972	name: RNA ligase (ATP) activity	1		GO:0061666	name: UFM1 ligase activity	2
GO:0003986	name: acetyl-CoA hydrolase activity	1		GO:0070615	name: nucleosome-dependent ATPase activity	2
GO:0004053	name: arginase activity	1		GO:0071203	name: WASH complex	2
GO:0004177	name: aminopeptidase activity	1		GO:0071569	name: protein ufmylation	2
GO:0004190	name: aspartic-type endopeptidase activity	1		GO:0000123	name: histone acetyltransferase complex	1
GO:0004325	name: ferrochelatase activity	1		GO:0000139	name:	1
GO:0004326	name: tetrahydrofolylpolyglutamate synthase activity	1		GO:0000145	name: exocyst	1
GO:0004371	name: glycerone kinase activity	1		GO:0000276	name: mitochondrial proton-transporting ATP synthase complex, coupling factor F(o)	1
GO:0004386	name: helicase activity	1		GO:0000287	name: magnesium ion binding	1
GO:0004452	name: isopentenyl-diphosphate delta-isomerase activity	1		GO:0000387	name: spliceosomal snRNP assembly	1
GO:0004482	name: mRNA (guanine-N7-)-methyltransferase activity	1		GO:0000814	name: ESCRT II complex	1
GO:0004497	name: monooxygenase activity	1		GO:0000902	name: cell morphogenesis	1
GO:0004514	name: nicotinate-nucleotide diphosphorylase (carboxylating) activity	1		GO:0000976	name: transcription cis-regulatory region binding	1
GO:0004519	name: endonuclease activity	1		GO:0000981	name: DNA-binding transcription factor activity, RNA polymerase II-specific	1
GO:0004540	name: ribonuclease activity	1		GO:0001522	name: pseudouridine synthesis	1
GO:0004550	name: nucleoside diphosphate kinase activity	1		GO:0001919	name: regulation of receptor recycling	1
GO:0004611	name: phosphoenolpyruvate carboxykinase activity	1		GO:0002098	name: tRNA wobble uridine modification	1
GO:0004618	name: phosphoglycerate kinase activity	1		GO:0002161	name: aminoacyl-tRNA editing activity	1
GO:0004621	name: glycosylphosphatidylinositol phospholipase D activity	1		GO:0003682	name: chromatin binding	1
GO:0004674	name: protein serine/threonine kinase activity	1		GO:0003697	name: single-stranded DNA binding	1
GO:0004729	name: oxygen-dependent protoporphyrinogen oxidase activity	1		GO:0003713	name: transcription coactivator activity	1
GO:0004733	name: pyridoxamine-phosphate oxidase activity	1		GO:0003721	name: telomerase RNA reverse transcriptase activity	1
GO:0004797	name: thymidine kinase activity	1		GO:0003747	name: translation release factor activity	1
GO:0004812	name: aminoacyl-tRNA ligase activity	1		GO:0003796	name: lysozyme activity	1
GO:0004857	name: enzyme inhibitor activity	1		GO:0003810	name: protein-glutamine gamma-glutamyltransferase activity	1
GO:0004861	name: cyclin-dependent protein serine/threonine kinase inhibitor activity	1		GO:0003872	name: 6-phosphofructokinase activity	1
GO:0004869	name: cysteine-type endopeptidase inhibitor activity	1		GO:0003899	name: DNA-directed 5'-3' RNA polymerase activity	1
GO:0004931	name: extracellularly ATP-gated cation channel activity	1		GO:0003908	name: methylated-DNA-[protein]-cysteine S-methyltransferase activity	1
GO:0005185	name: neurohypophyseal hormone activity	1		GO:0003951	name: NAD+ kinase activity	1
GO:0005261	name: cation channel activity	1		GO:0003964	name: RNA-directed DNA polymerase activity	1
GO:0005520	name: insulin-like growth factor binding	1		GO:0003995	name: acyl-CoA dehydrogenase activity	1
GO:0005675	name: transcription factor TFIIH holo complex	1		GO:0004019	name: adenylosuccinate synthase activity	1
GO:0005743	name: mitochondrial inner membrane	1		GO:0004044	name: amidophosphoribosyltransferase activity	1
GO:0005750	name: mitochondrial respiratory chain complex III	1		GO:0004064	name: arylesterase activity	1
GO:0005758	name: mitochondrial intermembrane space	1		GO:0004070	name: aspartate carbamoyltransferase activity	1
GO:0005760	name: gamma DNA polymerase complex	1		GO:0004109	name: coproporphyrinogen oxidase activity	1
GO:0005783	name: endoplasmic reticulum	1		GO:0004181	name: metallocarboxypeptidase activity	1
GO:0005786	name: signal recognition particle, endoplasmic reticulum targeting	1		GO:0004312	name: fatty acid synthase activity	1
GO:0005788	name: endoplasmic reticulum lumen	1		GO:0004367	name: glycerol-3-phosphate dehydrogenase [NAD+] activity	1
GO:0005789	name: endoplasmic reticulum membrane	1		GO:0004373	name: glycogen (starch) synthase activity	1
GO:0005829	name: cytosol	1		GO:0004402	name: histone acetyltransferase activity	1
GO:0005852	name: eukaryotic translation initiation factor 3 complex	1		GO:0004418	name: hydroxymethylbilane synthase activity	1
GO:0005871	name: kinesin complex	1		GO:0004419	name: hydroxymethylglutaryl-CoA lyase activity	1
GO:0005887	name: integral component of plasma membrane	1		GO:0004420	name: hydroxymethylglutaryl-CoA reductase (NADPH) activity	1
GO:0005978	name: glycogen biosynthetic process	1		GO:0004435	name: phosphatidylinositol phospholipase C activity	1
GO:0006071	name: glycerol metabolic process	1		GO:0004517	name: nitric-oxide synthase activity	1
GO:0006081	name: cellular aldehyde metabolic process	1		GO:0004523	name: RNA-DNA hybrid ribonuclease activity	1
GO:0006083	name: acetate metabolic process	1		GO:0004525	name: ribonuclease III activity	1
GO:0006084	name: acetyl-CoA metabolic process	1		GO:0004563	name: beta-N-acetylhexosaminidase activity	1
GO:0006094	name: gluconeogenesis	1		GO:0004601	name: peroxidase activity	1
GO:0006096	name: glycolytic process	1		GO:0004605	name: phosphatidate cytidylyltransferase activity	1
GO:0006099	name: tricarboxylic acid cycle	1		GO:0004610	name: phosphoacetylglucosamine mutase activity	1
GO:0006108	name: malate metabolic process	1		GO:0004617	name: phosphoglycerate dehydrogenase activity	1
GO:0006122	name: mitochondrial electron transport, ubiquinol to cytochrome c	1		GO:0004649	name: poly(ADP-ribose) glycohydrolase activity	1
GO:0006165	name: nucleoside diphosphate phosphorylation	1		GO:0004674	name: protein serine/threonine kinase activity	1
GO:0006183	name: GTP biosynthetic process	1		GO:0004677	name: DNA-dependent protein kinase activity	1
GO:0006228	name: UTP biosynthetic process	1		GO:0004713	name: protein tyrosine kinase activity	1
GO:0006241	name: CTP biosynthetic process	1		GO:0004714	name: transmembrane receptor protein tyrosine kinase activity	1
GO:0006303	name: double-strand break repair via nonhomologous end joining	1		GO:0004736	name: pyruvate carboxylase activity	1
GO:0006334	name: nucleosome assembly	1		GO:0004751	name: ribose-5-phosphate isomerase activity	1
GO:0006352	name: DNA-templated transcription, initiation	1		GO:0004806	name: triglyceride lipase activity	1
GO:0006367	name: transcription initiation from RNA polymerase II promoter	1		GO:0004822	name: isoleucine-tRNA ligase activity	1
GO:0006370	name: 7-methylguanosine mRNA capping	1		GO:0004853	name: uroporphyrinogen decarboxylase activity	1
GO:0006388	name: tRNA splicing, via endonucleolytic cleavage and ligation	1		GO:0004866	name: endopeptidase inhibitor activity	1
GO:0006418	name: tRNA aminoacylation for protein translation	1		GO:0004867	name: serine-type endopeptidase inhibitor activity	1
GO:0006446	name: regulation of translational initiation	1		GO:0004879	name: nuclear receptor activity	1
GO:0006450	name: regulation of translational fidelity	1		GO:0005096	name: GTPase activator activity	1
GO:0006487	name: protein N-linked glycosylation	1		GO:0005247	name: voltage-gated chloride channel activity	1
GO:0006506	name: GPI anchor biosynthetic process	1		GO:0005262	name: calcium channel activity	1
GO:0006520	name: cellular amino acid metabolic process	1		GO:0005272	name: sodium channel activity	1
GO:0006525	name: arginine metabolic process	1		GO:0005452	name: inorganic anion exchanger activity	1
GO:0006629	name: lipid metabolic process	1		GO:0005544	name: calcium-dependent phospholipid binding	1
GO:0006744	name: ubiquinone biosynthetic process	1		GO:0005787	name: signal peptidase complex	1
GO:0006779	name: porphyrin-containing compound biosynthetic process	1		GO:0005789	name: endoplasmic reticulum membrane	1
GO:0006783	name: heme biosynthetic process	1		GO:0005795	name:	1
GO:0006801	name: superoxide metabolic process	1		GO:0005813	name: centrosome	1
GO:0006952	name: defense response	1		GO:0005815	name: microtubule organizing center	1
GO:0006986	name: response to unfolded protein	1		GO:0005858	name: axonemal dynein complex	1
GO:0007015	name: actin filament organization	1		GO:0005868	name: cytoplasmic dynein complex	1
GO:0007030	name:	1		GO:0005869	name: dynactin complex	1
GO:0007064	name: mitotic sister chromatid cohesion	1		GO:0005978	name: glycogen biosynthetic process	1
GO:0007179	name: transforming growth factor beta receptor signaling pathway	1		GO:0006002	name: fructose 6-phosphate metabolic process	1
GO:0007219	name: Notch signaling pathway	1		GO:0006072	name: glycerol-3-phosphate metabolic process	1
GO:0008047	name: enzyme activator activity	1		GO:0006081	name: cellular aldehyde metabolic process	1
GO:0008061	name: chitin binding	1		GO:0006090	name: pyruvate metabolic process	1
GO:0008081	name: phosphoric diester hydrolase activity	1		GO:0006094	name: gluconeogenesis	1
GO:0008137	name: NADH dehydrogenase (ubiquinone) activity	1		GO:0006096	name: glycolytic process	1
GO:0008146	name: sulfotransferase activity	1		GO:0006189	name: 'de novo' IMP biosynthetic process	1
GO:0008168	name: methyltransferase activity	1		GO:0006207	name: 'de novo' pyrimidine nucleobase biosynthetic process	1
GO:0008376	name: acetylgalactosaminyltransferase activity	1		GO:0006260	name: DNA replication	1
GO:0008452	name: RNA ligase activity	1		GO:0006298	name: mismatch repair	1
GO:0008519	name: ammonium transmembrane transporter activity	1		GO:0006303	name: double-strand break repair via nonhomologous end joining	1
GO:0008615	name: pyridoxine biosynthetic process	1		GO:0006338	name: chromatin remodeling	1
GO:0008641	name: ubiquitin-like modifier activating enzyme activity	1		GO:0006397	name: mRNA processing	1
GO:0008767	name: UDP-galactopyranose mutase activity	1		GO:0006415	name: translational termination	1
GO:0008775	name: acetate CoA-transferase activity	1		GO:0006428	name: isoleucyl-tRNA aminoacylation	1
GO:0009058	name: biosynthetic process	1		GO:0006465	name: signal peptide processing	1
GO:0009143	name: nucleoside triphosphate catabolic process	1		GO:0006487	name: protein N-linked glycosylation	1
GO:0009190	name: cyclic nucleotide biosynthetic process	1		GO:0006488	name: dolichol-linked oligosaccharide biosynthetic process	1
GO:0009306	name: protein secretion	1		GO:0006564	name: L-serine biosynthetic process	1
GO:0009396	name: folic acid-containing compound biosynthetic process	1		GO:0006616	name: SRP-dependent cotranslational protein targeting to membrane, translocation	1
GO:0009405	name: obsolete pathogenesis	1		GO:0006725	name: cellular aromatic compound metabolic process	1
GO:0009435	name: NAD biosynthetic process	1		GO:0006749	name: glutathione metabolic process	1
GO:0010142	name: farnesyl diphosphate biosynthetic process, mevalonate pathway	1		GO:0006807	name: nitrogen compound metabolic process	1
GO:0010923	name: negative regulation of phosphatase activity	1		GO:0006809	name: nitric oxide biosynthetic process	1
GO:0015672		1		GO:0006820	name: anion transport	1
GO:0015696	name: ammonium transport	1		GO:0006821	name: chloride transport	1
GO:0016226	name: iron-sulfur cluster assembly	1		GO:0006885	name: regulation of pH	1
GO:0016310	name: phosphorylation	1		GO:0006887	name: exocytosis	1
GO:0016531	name: copper chaperone activity	1		GO:0006897	name: endocytosis	1
GO:0016533	name: protein kinase 5 complex	1		GO:0006915	name: apoptotic process	1
GO:0016592	name: mediator complex	1		GO:0006955	name: immune response	1
GO:0016603	name: glutaminyl-peptide cyclotransferase activity	1		GO:0006974	name: cellular response to DNA damage stimulus	1
GO:0016615	name: malate dehydrogenase activity	1		GO:0006979	name: response to oxidative stress	1
GO:0016616	name: oxidoreductase activity, acting on the CH-OH group of donors, NAD or NADP as acceptor	1		GO:0007040	name: lysosome organization	1
GO:0016638	name: oxidoreductase activity, acting on the CH-NH2 group of donors	1		GO:0007064	name: mitotic sister chromatid cohesion	1
GO:0016651	name: oxidoreductase activity, acting on NAD(P)H	1		GO:0007093	name: mitotic cell cycle checkpoint signaling	1
GO:0016702	name: oxidoreductase activity, acting on single donors with incorporation of molecular oxygen, incorporation of two atoms of oxygen	1		GO:0007098	name: centrosome cycle	1
GO:0016798	name: hydrolase activity, acting on glycosyl bonds	1		GO:0007169	name: transmembrane receptor protein tyrosine kinase signaling pathway	1
GO:0016829	name: lyase activity	1		GO:0007219	name: Notch signaling pathway	1
GO:0016853	name: isomerase activity	1		GO:0008080	name: N-acetyltransferase activity	1
GO:0016891	name: endoribonuclease activity, producing 5'-phosphomonoesters	1		GO:0008083	name: growth factor activity	1
GO:0017025	name: TBP-class protein binding	1		GO:0008092	name: cytoskeletal protein binding	1
GO:0017069	name: snRNA binding	1		GO:0008137	name: NADH dehydrogenase (ubiquinone) activity	1
GO:0017070	name: U6 snRNA binding	1		GO:0008198	name: ferrous iron binding	1
GO:0017076	name: purine nucleotide binding	1		GO:0008241	name: peptidyl-dipeptidase activity	1
GO:0019073	name: viral DNA genome packaging	1		GO:0008324	name: cation transmembrane transporter activity	1
GO:0019679	name: propionate metabolic process, methylcitrate cycle	1		GO:0008408	name: 3'-5' exonuclease activity	1
GO:0019700	name: organic phosphonate catabolic process	1		GO:0008455	name: alpha-1,6-mannosylglycoprotein 2-beta-N-acetylglucosaminyltransferase activity	1
GO:0019752	name: carboxylic acid metabolic process	1		GO:0008488	name: gamma-glutamyl carboxylase activity	1
GO:0019835	name: cytolysis	1		GO:0008531	name: riboflavin kinase activity	1
GO:0019855	name: calcium channel inhibitor activity	1		GO:0008745	name: N-acetylmuramoyl-L-alanine amidase activity	1
GO:0019902	name: phosphatase binding	1		GO:0008767	name: UDP-galactopyranose mutase activity	1
GO:0022900	name: electron transport chain	1		GO:0008934	name: inositol monophosphate 1-phosphatase activity	1
GO:0022904	name: respiratory electron transport chain	1		GO:0009039	name: urease activity	1
GO:0030008	name: TRAPP complex	1		GO:0009052	name: pentose-phosphate shunt, non-oxidative branch	1
GO:0030036	name: actin cytoskeleton organization	1		GO:0009056	name: catabolic process	1
GO:0030060	name: L-malate dehydrogenase activity	1		GO:0009113	name: purine nucleobase biosynthetic process	1
GO:0030246	name: carbohydrate binding	1		GO:0009116	name: nucleoside metabolic process	1
GO:0030623	name: U5 snRNA binding	1		GO:0009166	name: nucleotide catabolic process	1
GO:0030942	name: endoplasmic reticulum signal peptide binding	1		GO:0009231	name: riboflavin biosynthetic process	1
GO:0031011	name: Ino80 complex	1		GO:0009236	name: cobalamin biosynthetic process	1
GO:0031110	name: regulation of microtubule polymerization or depolymerization	1		GO:0009253	name: peptidoglycan catabolic process	1
GO:0031177	name: phosphopantetheine binding	1		GO:0009312	name: oligosaccharide biosynthetic process	1
GO:0031262	name: Ndc80 complex	1		GO:0009331	name: glycerol-3-phosphate dehydrogenase complex	1
GO:0031390	name: Ctf18 RFC-like complex	1		GO:0009374	name: biotin binding	1
GO:0031419	name: cobalamin binding	1		GO:0009408	name: response to heat	1
GO:0032422	name: purine-rich negative regulatory element binding	1		GO:0009411	name: response to UV	1
GO:0032580	name:	1		GO:0009451	name: RNA modification	1
GO:0032981	name: mitochondrial respiratory chain complex I assembly	1		GO:0009982	name: pseudouridine synthase activity	1
GO:0033198	name: response to ATP	1		GO:0010506	name: regulation of autophagy	1
GO:0034998	name: oligosaccharyltransferase I complex	1		GO:0015078	name: proton transmembrane transporter activity	1
GO:0035091	name: phosphatidylinositol binding	1		GO:0015269	name: calcium-activated potassium channel activity	1
GO:0035299	name: inositol pentakisphosphate 2-kinase activity	1		GO:0015377	name: cation:chloride symporter activity	1
GO:0042147	name: retrograde transport, endosome to	1		GO:0015385	name: sodium:proton antiporter activity	1
GO:0042157	name: lipoprotein metabolic process	1		GO:0015629	name: actin cytoskeleton	1
GO:0042162	name: telomeric DNA binding	1		GO:0015631	name: tubulin binding	1
GO:0042246	name: tissue regeneration	1		GO:0015914	name: phospholipid transport	1
GO:0042626	name: ATPase-coupled transmembrane transporter activity	1		GO:0015936	name: coenzyme A metabolic process	1
GO:0043022	name: ribosome binding	1		GO:0016151	name: nickel cation binding	1
GO:0043085	name: positive regulation of catalytic activity	1		GO:0016153	name: urocanate hydratase activity	1
GO:0043169	name: cation binding	1		GO:0016197	name: endosomal transport	1
GO:0043564	name: Ku70:Ku80 complex	1		GO:0016272	name: prefoldin complex	1
GO:0044237	name: cellular metabolic process	1		GO:0016286	name: small conductance calcium-activated potassium channel activity	1
GO:0045737	name: positive regulation of cyclin-dependent protein serine/threonine kinase activity	1		GO:0016573	name: histone acetylation	1
GO:0045900	name: negative regulation of translational elongation	1		GO:0016701	name: oxidoreductase activity, acting on single donors with incorporation of molecular oxygen	1
GO:0046856	name: phosphatidylinositol dephosphorylation	1		GO:0016747	name: acyltransferase activity, transferring groups other than amino-acyl groups	1
GO:0046933	name: proton-transporting ATP synthase activity, rotational mechanism	1		GO:0016791	name: phosphatase activity	1
GO:0047304	name: 2-aminoethylphosphonate-pyruvate transaminase activity	1		GO:0016798	name: hydrolase activity, acting on glycosyl bonds	1
GO:0047429	name: nucleoside-triphosphate diphosphatase activity	1		GO:0016812	name: hydrolase activity, acting on carbon-nitrogen (but not peptide) bonds, in cyclic amides	1
GO:0050793	name: regulation of developmental process	1		GO:0016818	name: hydrolase activity, acting on acid anhydrides, in phosphorus-containing anhydrides	1
GO:0050909	name: sensory perception of taste	1		GO:0016831	name: carboxy-lyase activity	1
GO:0051087	name: chaperone binding	1		GO:0016853	name: isomerase activity	1
GO:0051225	name: spindle assembly	1		GO:0016868	name: intramolecular transferase activity, phosphotransferases	1
GO:0051315	name: attachment of mitotic spindle microtubules to kinetochore	1		GO:0017056	name: structural constituent of nuclear pore	1
GO:0051537	name: 2 iron, 2 sulfur cluster binding	1		GO:0017119	name:	1
GO:0060271	name: cilium assembly	1		GO:0017187	name: peptidyl-glutamic acid carboxylation	1
GO:0060964	name: regulation of gene silencing by miRNA	1		GO:0018024	name: histone-lysine N-methyltransferase activity	1
GO:0070122	name: isopeptidase activity	1		GO:0018142	name: protein-DNA covalent cross-linking	1
GO:0070176	name: DRM complex	1		GO:0018149	name: peptide cross-linking	1
GO:0070652	name: HAUS complex	1		GO:0019205	name: nucleobase-containing compound kinase activity	1
GO:0070897	name: transcription preinitiation complex assembly	1		GO:0019722	name: calcium-mediated signaling	1
GO:0071569	name: protein ufmylation	1		GO:0019752	name: carboxylic acid metabolic process	1
GO:0071586	name: CAAX-box protein processing	1		GO:0019825	name: oxygen binding	1
GO:0072669	name: tRNA-splicing ligase complex	1		GO:0019843	name: rRNA binding	1
GO:0090307	name: mitotic spindle assembly	1		GO:0019903	name: protein phosphatase binding	1
GO:0090730	name: Las1 complex	1		GO:0019904	name: protein domain specific binding	1
GO:0098655	name: cation transmembrane transport	1		GO:0022900	name: electron transport chain	1
				GO:0030008	name: TRAPP complex	1
				GO:0030036	name: actin cytoskeleton organization	1
				GO:0030042	name: actin filament depolymerization	1
				GO:0030117	name: membrane coat	1
				GO:0030126	name: COPI vesicle coat	1
				GO:0030144	name: alpha-1,6-mannosylglycoprotein 6-beta-N-acetylglucosaminyltransferase activity	1
				GO:0030154	name: cell differentiation	1
				GO:0030170	name: pyridoxal phosphate binding	1
				GO:0030173	name: integral component of	1
				GO:0030431	name: sleep	1
				GO:0030507	name: spectrin binding	1
				GO:0030906	name: retromer, cargo-selective complex	1
				GO:0030976	name: thiamine pyrophosphate binding	1
				GO:0030983	name: mismatched DNA binding	1
				GO:0031072	name: heat shock protein binding	1
				GO:0031175	name: neuron projection development	1
				GO:0031177	name: phosphopantetheine binding	1
				GO:0031464	name: Cul4A-RING E3 ubiquitin ligase complex	1
				GO:0031491	name: nucleosome binding	1
				GO:0031625	name: ubiquitin protein ligase binding	1
				GO:0031902	name: late endosome membrane	1
				GO:0032008	name: positive regulation of TOR signaling	1
				GO:0032222	name: regulation of synaptic transmission, cholinergic	1
				GO:0032797	name: SMN complex	1
				GO:0033014	name: tetrapyrrole biosynthetic process	1
				GO:0033588	name: elongator holoenzyme complex	1
				GO:0033897	name: ribonuclease T2 activity	1
				GO:0034220	name: ion transmembrane transport	1
				GO:0034968	name: histone lysine methylation	1
				GO:0035240	name: dopamine binding	1
				GO:0035596	name: methylthiotransferase activity	1
				GO:0038023	name: signaling receptor activity	1
				GO:0042147	name: retrograde transport, endosome to	1
				GO:0042157	name: lipoprotein metabolic process	1
				GO:0042586	name: peptide deformylase activity	1
				GO:0042632	name: cholesterol homeostasis	1
				GO:0042773	name: ATP synthesis coupled electron transport	1
				GO:0043015	name: gamma-tubulin binding	1
				GO:0043044	name: ATP-dependent chromatin remodeling	1
				GO:0043410	name: positive regulation of MAPK cascade	1
				GO:0043666	name: regulation of phosphoprotein phosphatase activity	1
				GO:0044877	name: protein-containing complex binding	1
				GO:0045121	name: membrane raft	1
				GO:0045765	name: regulation of angiogenesis	1
				GO:0045893	name: positive regulation of transcription, DNA-templated	1
				GO:0046168	name: glycerol-3-phosphate catabolic process	1
				GO:0046854	name: phosphatidylinositol phosphate biosynthetic process	1
				GO:0046912	name: acyltransferase, acyl groups converted into alkyl on transfer	1
				GO:0046933	name: proton-transporting ATP synthase activity, rotational mechanism	1
				GO:0047834	name: D-threo-aldose 1-dehydrogenase activity	1
				GO:0048280	name: vesicle fusion with	1
				GO:0050793	name: regulation of developmental process	1
				GO:0051225	name: spindle assembly	1
				GO:0051321	name: meiotic cell cycle	1
				GO:0051539	name: 4 iron, 4 sulfur cluster binding	1
				GO:0070403	name: NAD+ binding	1
				GO:0070569	name: uridylyltransferase activity	1
				GO:0070652	name: HAUS complex	1
				GO:0071230	name: cellular response to amino acid stimulus	1
				GO:0071704	name: organic substance metabolic process	1
				GO:0071985	name: multivesicular body sorting pathway	1
				GO:0071986	name: Ragulator complex	1
				GO:0072544	name: L-DOPA binding	1
				GO:0072545	name: tyrosine binding	1
				GO:0089701	name: U2AF complex	1
				GO:0090307	name: mitotic spindle assembly	1
				GO:0140326	name: ATPase-coupled intramembrane lipid transporter activity	1
				GO:1903818	name: positive regulation of voltage-gated potassium channel activity	1
				GO:1990423	name: RZZ complex	1
				GO:1990817	name: RNA adenylyltransferase activity	1

## Sheet: Table S5
Table S5: Functional annotation and gene duplication. For each gene annotated in this study, gene duplication events (0: "Not duplicated" 1:"dispersed duplication" 2:"proximal duplication" 3:"tandem duplication" 4:"segmental duplication"), Gene Ontology identification and the three first best matches on NR are listed.
Gene ID	Duplication event	Gene Ontology IDs	Best 3 first matches on NR
mRNA.chromosome_1.1.1	1	GO:0003676	uncharacterized protein LOC111137873 [Crassostrea virginica];unnamed protein product [Mytilus coruscus];uncharacterized protein LOC105327260 [Crassostrea gigas]
mRNA.chromosome_1.2.1	1	GO:0003677	Jerky protein homolog-like [Mizuhopecten yessoensis];unnamed protein product [Mytilus coruscus]
mRNA.chromosome_1.3.1	1	GO:0003677;GO:0003688;GO:0005524;GO:0005634;GO:0006270;GO:0032508;GO:0042555	MCM5 [Mytilus coruscus];PREDICTED: DNA replication licensing factor mcm5-like [Biomphalaria glabrata];DNA replication licensing factor mcm5-A [Aplysia californica]
mRNA.chromosome_1.4.1	0	na	uncharacterized protein LOC105317514 [Crassostrea gigas]
mRNA.chromosome_1.7.6	1	na	hypothetical protein F7725_005363, partial [Dissostichus mawsoni];uncharacterized protein LOC105321819 [Crassostrea gigas];uncharacterized protein LOC112846431 [Oreochromis niloticus]
mRNA.chromosome_1.7.11	1	GO:0004842	uncharacterized protein LOC117691885 [Crassostrea gigas];uncharacterized protein LOC117692040 [Crassostrea gigas];uncharacterized protein LOC105331626 [Crassostrea gigas]
mRNA.chromosome_1.8.1	1	na	hypothetical protein KP79_PYT01586 [Mizuhopecten yessoensis];PREDICTED: uncharacterized protein LOC109071353 [Cyprinus carpio];hypothetical protein E1301_Tti011791 [Triplophysa tibetana]
mRNA.chromosome_1.9.1	1	GO:0003924;GO:0005525	hypothetical protein XENTR_v10019464 [Xenopus tropicalis];guanylate-binding protein 1 [Xenopus tropicalis];LOW QUALITY PROTEIN: guanylate-binding protein 1-like [Trachemys scripta elegans]
mRNA.chromosome_1.10.1	0	na	unnamed protein product [Mytilus coruscus]
mRNA.chromosome_1.12.1	0	na	dynein assembly factor 1, axonemal [Esox lucius];dynein assembly factor 1, axonemal [Esox lucius];dynein assembly factor 1, axonemal [Esox lucius]
mRNA.chromosome_1.13.1	1	GO:0008270	unnamed protein product [Mytilus coruscus];uncharacterized protein LOC117338666 [Pecten maximus]
mRNA.chromosome_1.14.1	1	GO:0003677;GO:0006355	na
mRNA.chromosome_1.15.1	0	na	ESF1 homolog isoform X2 [Strongylocentrotus purpuratus]
mRNA.chromosome_1.16.2	0	GO:0004843;GO:0016579	hypothetical protein EGW08_011702 [Elysia chlorotica];ataxin-3 [Crassostrea gigas];PREDICTED: ataxin-3-like [Biomphalaria glabrata]
mRNA.chromosome_1.17.1	0	GO:0016021;GO:0016485	presenilin-1-like isoform X1 [Pecten maximus];presenilin-1-like isoform X2 [Pecten maximus];PSEN1 [Mytilus coruscus]
mRNA.chromosome_1.18.1	0	na	na
mRNA.chromosome_1.20.1	1	na	na
mRNA.chromosome_1.22.1	1	na	uncharacterized protein LOC111112767 isoform X2 [Crassostrea virginica]
mRNA.chromosome_1.24.1	1	GO:0003924;GO:0005525	Guanylate-binding protein 6 GTP-binding protein 6 [Triplophysa tibetana];PREDICTED: guanylate-binding protein 1-like [Ceratotherium simum simum];PREDICTED: guanylate-binding protein 1-like, partial [Sinocyclocheilus rhinocerous]
mRNA.chromosome_1.25.1	1	GO:0003924;GO:0005525	LOW QUALITY PROTEIN: guanylate-binding protein 1-like [Chelonoidis abingdonii];guanylate-binding protein 1-like [Rhincodon typus]
mRNA.chromosome_1.26.1	0	na	coiled-coil domain-containing protein 97-like [Crassostrea virginica]
mRNA.chromosome_1.27.1	1	GO:0005515	WD repeat-containing protein 92-like [Pomacea canaliculata];WD repeat-containing protein 92 [Mytilus coruscus];hypothetical protein EGW08_002703 [Elysia chlorotica]
mRNA.chromosome_1.28.1	0	GO:0005524;GO:0006139;GO:0019205	adenylate kinase 7-like [Pecten maximus];adenylate kinase 7 [Crassostrea gigas]
mRNA.chromosome_1.29.1	0	na	unnamed protein product [Mytilus coruscus];leucine repeat adapter protein 25-like [Pecten maximus]
mRNA.chromosome_1.30.2	0	GO:0006401;GO:0032299	ribonuclease H2 subunit C [Crassostrea gigas];ribonuclease H2 subunit C-like [Crassostrea virginica]
mRNA.chromosome_1.31.1	1	GO:0032217;GO:0032218	riboflavin transporter 2-like [Pecten maximus];Solute carrier family 52, riboflavin transporter, member 3-B [Mizuhopecten yessoensis]
mRNA.chromosome_1.33.2	1	GO:0005515	LOW QUALITY PROTEIN: tectonin beta-propeller repeat-containing protein 2-like [Pecten maximus];tectonin beta-propeller repeat-containing protein 2-like isoform X1 [Mizuhopecten yessoensis];Tectonin beta-propeller repeat-containing protein 2 [Mizuhopecten yessoensis]
mRNA.chromosome_1.34.1	0	GO:0004462;GO:0046872	lactoylglutathione lyase [Pantherophis guttatus];PREDICTED: lactoylglutathione lyase [Callorhinchus milii];lactoylglutathione lyase [Pseudonaja textilis]
mRNA.chromosome_1.35.2	0	GO:0003676;GO:0003723;GO:0004654;GO:0006396;GO:0006402	polyribonucleotide nucleotidyltransferase 1, mitochondrial-like [Pomacea canaliculata];polyribonucleotide nucleotidyltransferase 1, mitochondrial [Ixodes scapularis]
mRNA.chromosome_1.36.1	1	na	serine/threonine protein kinase, partial [Cherax quadricarinatus];serine/threonine protein kinase, partial [Cherax quadricarinatus];serine/threonine protein kinase, partial [Cherax quadricarinatus]
mRNA.chromosome_1.37.1	1	na	uncharacterized protein LOC111131611 [Crassostrea virginica];uncharacterized protein LOC105346430 [Crassostrea gigas]
mRNA.chromosome_1.38.2	1	GO:0005515	PREDICTED: echinoderm microtubule-associated protein-like 2 isoform X2 [Biomphalaria glabrata];echinoderm microtubule-associated protein-like 2 isoform X6 [Pecten maximus];echinoderm microtubule-associated protein-like 2 isoform X3 [Mizuhopecten yessoensis]
mRNA.chromosome_1.40.1	1	na	ERC1 [Mytilus coruscus];uncharacterized protein LOC109620803 [Crassostrea gigas];uncharacterized protein LOC105347542 [Crassostrea gigas]
mRNA.chromosome_1.42.1	0	GO:0046983	uncharacterized protein LOC111129007 isoform X2 [Crassostrea virginica]
mRNA.chromosome_1.43.1	0	na	ZNF830 [Mytilus coruscus];zinc finger protein 830-like isoform X2 [Pecten maximus]
mRNA.chromosome_1.44.1	0	na	na
mRNA.chromosome_1.45.1	0	na	mitochondrial genome maintenance exonuclease 1 [Aplysia californica]
mRNA.chromosome_1.46.1	0	na	na
mRNA.chromosome_1.47.1	1	na	hypothetical protein KP79_PYT24941 [Mizuhopecten yessoensis];unnamed protein product [Mytilus coruscus];unnamed protein product [Mytilus coruscus]
mRNA.chromosome_1.48.1	0	GO:0007218;GO:0030141	uncharacterized protein LOC117323431 isoform X1 [Pecten maximus];uncharacterized protein LOC110444832 [Mizuhopecten yessoensis]
mRNA.chromosome_1.49.1	1	na	hypothetical protein AM593_06081, partial [Mytilus galloprovincialis];PREDICTED: RNA-directed DNA polymerase from mobile element jockey-like, partial [Saccoglossus kowalevskii];reverse transcriptase family protein, partial [Bathymodiolus brooksi thiotrophic gill symbiont]
mRNA.chromosome_1.50.1	1	GO:0005515;GO:0016020;GO:0022857;GO:0055085	solute carrier organic anion transporter family member 4A1 [Crassostrea gigas];solute carrier organic anion transporter family member 4A1 isoform X1 [Crassostrea gigas];solute carrier organic anion transporter family member 4A1 isoform X2 [Crassostrea gigas]
mRNA.chromosome_1.51.1	1	na	hypothetical protein OIDMADRAFT_115397 [Oidiodendron maius Zn];zinc finger protein 648-like [Labrus bergylta];zinc finger protein 408-like [Notolabrus celidotus]
mRNA.chromosome_1.52.1	0	na	na
mRNA.chromosome_1.54.1	1	na	na
mRNA.chromosome_1.55.1	1	GO:0003824;GO:0005975;GO:0016853;GO:0019318;GO:0030246	aldose 1-epimerase-like [Pecten maximus];galM [Mytilus coruscus];hypothetical protein EGW08_020764 [Elysia chlorotica]
mRNA.chromosome_1.56.1	3	na	vitelline membrane outer layer protein 1, partial [Ruditapes philippinarum];Vitelline membrane outer layer protein 1,Vitelline membrane outer layer protein 1 homolog [Mytilus coruscus];Vitelline membrane outer layer protein 1,Vitelline membrane outer layer protein 1 homolog [Mytilus coruscus]
mRNA.chromosome_1.57.1	3	na	vitelline membrane outer layer protein 1, partial [Ruditapes philippinarum];unnamed protein product [Mytilus coruscus];Vitelline membrane outer layer protein 1,Vitelline membrane outer layer protein 1 homolog [Mytilus coruscus]
mRNA.chromosome_1.58.1	3	na	uncharacterized protein LOC117323249 [Pecten maximus]
mRNA.chromosome_1.59.1	3	na	uncharacterized protein LOC117323249 [Pecten maximus];phosphatidylinositol 3-kinase 1 [Crassostrea gigas]
mRNA.chromosome_1.60.4	1	GO:0005524;GO:0006464	tubulin polyglutamylase TTLL5-like isoform X8 [Pecten maximus];tubulin polyglutamylase TTLL5-like isoform X8 [Pecten maximus];tubulin polyglutamylase TTLL5-like isoform X6 [Pecten maximus]
mRNA.chromosome_1.61.1	1	GO:0016787	PREDICTED: lysophospholipase-like protein 1 isoform X1 [Thamnophis sirtalis];lysophospholipase-like protein 1 [Thamnophis elegans];PREDICTED: lysophospholipase-like protein 1 [Anolis carolinensis]
mRNA.chromosome_1.62.1	1	GO:0005515;GO:0005524;GO:0007018;GO:0008017;GO:1990939	kinesin-like protein KIF28P isoform X3 [Pecten maximus];Kinesin-like protein CIN8,Kinesin-like protein KIF16B,Kinesin-like protein KIN-12F,Kinesin-like protein KIF18A,Kinesin-like protein KIF1B,Kinesin-like protein KIN-12A,Kinesin-like protein KIFC2,Kinesin-like protein KIN-12C,Kinesin-like protein KIN-12D,Kinesin-II 95 kDa subunit,Kinesin-like protein KIN-14A,Kinesin-like protein KIN-7I,Kinesin-…
mRNA.chromosome_1.63.1	3	na	hypothetical protein KP79_PYT05547 [Mizuhopecten yessoensis];uncharacterized protein LOC117325138 [Pecten maximus];uncharacterized protein LOC105325840 [Crassostrea gigas]
mRNA.chromosome_1.64.1	3	na	uncharacterized protein LOC117325138 [Pecten maximus];hypothetical protein KP79_PYT05547 [Mizuhopecten yessoensis];uncharacterized protein LOC111118396 isoform X1 [Crassostrea virginica]
mRNA.chromosome_1.65.1	0	GO:0030218	protein C15orf41 homolog [Pecten maximus];protein C15orf41 homolog [Crassostrea gigas]
mRNA.chromosome_1.66.1	1	na	hypothetical protein [Portunus trituberculatus];PREDICTED: uncharacterized protein LOC102808349 [Saccoglossus kowalevskii];uncharacterized protein LOC110451152 [Mizuhopecten yessoensis]
mRNA.chromosome_1.67.1	0	na	uncharacterized protein LOC117323022 isoform X2 [Pecten maximus];unnamed protein product [Mytilus coruscus]
mRNA.chromosome_1.68.1	1	GO:0016021	cleft lip and palate transmembrane protein 1 homolog [Pecten maximus]
mRNA.chromosome_1.69.1	0	GO:0005634	menin-like [Pecten maximus];menin-like [Crassostrea virginica]
mRNA.chromosome_1.70.1	1	GO:0004645;GO:0005975;GO:0008184;GO:0030170	glycogen phosphorylase [Sinonovacula constricta];PYG [Mytilus coruscus];glycogen phosphorylase [Diplodon chilensis]
mRNA.chromosome_1.71.1	0	na	na
mRNA.chromosome_1.72.1	3	GO:0070403	NAD-dependent protein deacetylase sirtuin-2-like isoform X3 [Pomacea canaliculata];NAD-dependent protein deacetylase sirtuin-2-like isoform X1 [Pomacea canaliculata]
mRNA.chromosome_1.73.1	3	GO:0070403	NAD-dependent protein deacetylase sirtuin-2 isoform X2 [Aplysia californica]
mRNA.chromosome_1.74.1	1	GO:0005509	unnamed protein product [Mytilus coruscus];CTBS [Mytilus coruscus];CTBS [Mytilus coruscus]
mRNA.chromosome_1.75.2	1	GO:0016021	protein dispatched homolog 1-like [Crassostrea virginica];protein dispatched [Crassostrea gigas];uncharacterized protein LOC117323939 [Pecten maximus]
mRNA.chromosome_1.76.1	0	GO:0016579;GO:0016787	ubiquitin thioesterase OTUB1 [Crassostrea gigas];ubiquitin thioesterase OTUB1-like [Pecten maximus]
mRNA.chromosome_1.77.1	0	GO:0009190;GO:0035556	unnamed protein product [Mytilus coruscus];adenylate cyclase type 10-like [Crassostrea virginica];LOW QUALITY PROTEIN: adenylate cyclase type 10-like [Pecten maximus]
mRNA.chromosome_1.78.1	0	na	LOW QUALITY PROTEIN: adenylate cyclase type 10-like [Pecten maximus];adenylate cyclase type 10-like [Crassostrea virginica];adenylate cyclase type 10-like isoform X1 [Mizuhopecten yessoensis]
mRNA.chromosome_1.79.1	0	na	adenylate cyclase type 10-like [Lingula anatina];LOW QUALITY PROTEIN: adenylate cyclase type 10 [Lingula anatina];PREDICTED: LOW QUALITY PROTEIN: adenylate cyclase type 10-like [Branchiostoma belcheri]
mRNA.chromosome_1.80.1	1	na	N-acetylgalactosaminyltransferase 7-like [Pecten maximus]
mRNA.chromosome_1.81.1	0	GO:0005515	uncharacterized protein LOC117323298 [Pecten maximus];uncharacterized protein LOC111127920 [Crassostrea virginica]
mRNA.chromosome_1.83.1	1	GO:0008080	uncharacterized protein LOC111099921 [Crassostrea virginica];uncharacterized protein LOC105317153 [Crassostrea gigas];unnamed protein product [Mytilus coruscus]
mRNA.chromosome_1.84.1	1	GO:0004888;GO:0005216;GO:0005230;GO:0006811;GO:0016021;GO:0034220	unnamed protein product [Mytilus coruscus];neuronal acetylcholine receptor subunit beta-2-like [Pecten maximus];CHRNN [Mytilus coruscus]
mRNA.chromosome_1.85.1	1	na	chaoptin [Halyomorpha halys];chaoptin isoform X1 [Drosophila busckii];chp [Drosophila busckii]
mRNA.chromosome_1.86.1	1	GO:0008146	sulfotransferase family cytosolic 1B member 1 [Crassostrea gigas];sulfotransferase family cytosolic 1B member 1-like [Crassostrea virginica]
mRNA.chromosome_1.87.1	1	GO:0005525;GO:0016020	T-cell-specific guanine nucleotide triphosphate-binding protein 1-like [Dendronephthya gigantea];PREDICTED: interferon-inducible GTPase 5-like [Nanorana parkeri];hypothetical protein [Chiloscyllium punctatum]
mRNA.chromosome_1.88.1	1	GO:0005509	fibrillin-2 [Lingula anatina];fibrillin-2 [Lingula anatina];fibrillin-2 [Lingula anatina]
mRNA.chromosome_1.90.1	0	na	LOW QUALITY PROTEIN: cilia- and flagella-associated protein 36-like [Crassostrea virginica];cilia- and flagella-associated protein 36 [Aplysia californica];cilia- and flagella-associated protein 36 [Crassostrea gigas]
mRNA.chromosome_1.91.1	0	na	hypothetical protein EGW08_008608 [Elysia chlorotica];C1D [Mytilus coruscus];nuclear nucleic acid-binding protein C1D [Crassostrea gigas]
mRNA.chromosome_1.92.1	1	na	cyclin-K-like [Mizuhopecten yessoensis];cyclin-K-like [Pecten maximus]
mRNA.chromosome_1.93.1	0	GO:0004222;GO:0016020;GO:0071586	CAAX prenyl protease 2-like [Crassostrea virginica];CAAX prenyl protease 2-like [Crassostrea virginica];CAAX prenyl protease 2 [Crassostrea gigas]
mRNA.chromosome_1.94.1	1	GO:0005515;GO:0016020;GO:0055085	solute carrier organic anion transporter family member 4A1-like isoform X1 [Pecten maximus];solute carrier organic anion transporter family member 4A1-like isoform X3 [Pecten maximus]
mRNA.chromosome_1.96.1	1	na	hypothetical protein AM593_06081, partial [Mytilus galloprovincialis];RNA-directed DNA polymerase from mobile element jockey [Mizuhopecten yessoensis];RNA-directed DNA polymerase from mobile element jockey [Mizuhopecten yessoensis]
mRNA.chromosome_1.97.1	0	na	na
mRNA.chromosome_1.98.1	1	GO:0016020;GO:0022857;GO:0055085	urea-proton symporter DUR3-like [Pecten maximus];urea-proton symporter DUR3-like [Mizuhopecten yessoensis]
mRNA.chromosome_1.99.1	1	na	na
mRNA.chromosome_1.100.1	1	GO:0016020;GO:0022857;GO:0055085	hypothetical protein CAPTEDRAFT_212834 [Capitella teleta];DUR3 [Mytilus coruscus];urea-proton symporter DUR3-like [Mizuhopecten yessoensis]
mRNA.chromosome_1.101.1	1	na	unnamed protein product [Mytilus coruscus];unnamed protein product [Mytilus coruscus];uncharacterized protein LOC117332084 [Pecten maximus]
mRNA.chromosome_1.102.1	1	GO:0015276;GO:0016020	PREDICTED: glutamate receptor 2-like [Biomphalaria glabrata];glutamate receptor 3-like [Pecten maximus]
mRNA.chromosome_1.103.1	0	na	uncharacterized protein DDB_G0271670 [Crassostrea gigas];uncharacterized protein DDB_G0271670 [Crassostrea gigas];uncharacterized protein DDB_G0271670 [Crassostrea gigas]
mRNA.chromosome_1.104.1	0	na	E3 ubiquitin-protein ligase UBR2-like isoform X2 [Mizuhopecten yessoensis];LOW QUALITY PROTEIN: E3 ubiquitin-protein ligase UBR2-like [Pecten maximus]
mRNA.chromosome_1.105.1	0	na	E3 ubiquitin-protein ligase UBR2-like isoform X2 [Mizuhopecten yessoensis];unnamed protein product [Mytilus coruscus]
mRNA.chromosome_1.106.1	1	GO:0035556	SOCS5 [Mytilus coruscus];SOCS5 [Mytilus coruscus];uncharacterized protein LOC117323737 isoform X2 [Pecten maximus]
mRNA.chromosome_1.107.1	1	na	uncharacterized protein LOC101847836 [Aplysia californica];uncharacterized protein LOC117330333 [Pecten maximus]
mRNA.chromosome_1.109.1	0	na	na
mRNA.chromosome_1.110.1	0	na	uncharacterized protein LOC116289940 [Actinia tenebrosa];hypothetical protein C0Q70_21531 [Pomacea canaliculata]
mRNA.chromosome_1.111.1	0	GO:0043565	Translin-associated protein X [Mytilus coruscus];translin-associated protein X-like isoform X1 [Pecten maximus];translin-associated protein X-like [Mizuhopecten yessoensis]
mRNA.chromosome_1.112.3	2	GO:0016491;GO:0055114	PREDICTED: L-xylulose reductase [Pygocentrus nattereri]
mRNA.chromosome_1.113.1	1	GO:0005509	calmodulin [Asterias rubens]
mRNA.chromosome_1.114.1	2	na	paramyosin isoform X2 [Crassostrea gigas];paramyosin isoform X3 [Crassostrea gigas]
mRNA.chromosome_1.115.1	3	GO:0016491;GO:0055114	17-beta-hydroxysteroid dehydrogenase 14-like [Orbicella faveolata];hypothetical protein CAPTEDRAFT_135145 [Capitella teleta];17-beta-hydroxysteroid dehydrogenase 14-like [Crassostrea virginica]
mRNA.chromosome_1.116.1	3	GO:0005515;GO:0005543	PREDICTED: LOW QUALITY PROTEIN: spectrin beta chain-like [Biomphalaria glabrata];hypothetical protein C0Q70_14016 [Pomacea canaliculata];LOW QUALITY PROTEIN: spectrin beta chain-like [Pomacea canaliculata]
mRNA.chromosome_1.117.1	2	na	uncharacterized protein LOC117681051 [Crassostrea gigas];uncharacterized protein LOC111124777 [Crassostrea virginica]
mRNA.chromosome_1.119.1	2	GO:0016491;GO:0055114	L-xylulose reductase-like [Pecten maximus];PREDICTED: L-xylulose reductase isoform X2 [Sinocyclocheilus grahami]
mRNA.chromosome_1.120.1	1	na	methyltransferase-like protein 27 isoform X3 [Crassostrea virginica];methyltransferase-like protein 27 isoform X2 [Crassostrea virginica];methyltransferase-like protein 27 isoform X1 [Crassostrea virginica]
mRNA.chromosome_1.121.1	0	GO:0003677;GO:0004518;GO:0008270	uncharacterized protein LOC117344746 [Pecten maximus];uncharacterized protein LOC117344746 [Pecten maximus];unnamed protein product [Mytilus coruscus]
mRNA.chromosome_1.122.1	3	na	uncharacterized protein LOC101847836 [Aplysia californica];LOW QUALITY PROTEIN: glycine-rich domain-containing protein 1-like [Pomacea canaliculata]
mRNA.chromosome_1.123.1	3	na	uncharacterized protein LOC117330333 [Pecten maximus]
mRNA.chromosome_1.125.1	1	na	unnamed protein product [Mytilus coruscus];unnamed protein product [Mytilus coruscus];unnamed protein product [Mytilus coruscus]
mRNA.chromosome_1.126.1	3	GO:0004930;GO:0007186;GO:0016021	unnamed protein product [Mytilus coruscus];G-protein coupled receptor moody-like [Pecten maximus]
mRNA.chromosome_1.127.1	3	GO:0004930;GO:0007186;GO:0016021	unnamed protein product [Mytilus coruscus];G-protein coupled receptor moody-like [Pecten maximus]
mRNA.chromosome_1.128.1	3	GO:0004930;GO:0007186;GO:0016021	unnamed protein product [Mytilus coruscus];G-protein coupled receptor moody-like [Pecten maximus]
mRNA.chromosome_1.129.1	1	GO:0005524;GO:0070615	DNA annealing helicase and endonuclease ZRANB3-like isoform X1 [Mizuhopecten yessoensis];DNA annealing helicase and endonuclease ZRANB3-like isoform X2 [Pecten maximus]
mRNA.chromosome_1.130.1	0	na	na
mRNA.chromosome_1.131.1	0	na	DNA annealing helicase and endonuclease ZRANB3-like isoform X1 [Mizuhopecten yessoensis];DNA annealing helicase and endonuclease ZRANB3-like isoform X1 [Pecten maximus]
mRNA.chromosome_1.132.1	0	GO:0004519	DNA annealing helicase and endonuclease ZRANB3-like [Crassostrea virginica];DNA annealing helicase and endonuclease ZRANB3 isoform X1 [Crassostrea gigas];DNA annealing helicase and endonuclease ZRANB3 isoform X2 [Crassostrea gigas]
mRNA.chromosome_1.133.4	1	GO:0003682;GO:0006355;GO:0008270;GO:0043565	metastasis-associated protein MTA3 isoform X1 [Crassostrea gigas];metastasis-associated protein MTA3-like isoform X4 [Mizuhopecten yessoensis];metastasis-associated protein MTA3-like isoform X2 [Mizuhopecten yessoensis]
mRNA.chromosome_1.134.1	0	na	integrator complex subunit 7-like [Pecten maximus];integrator complex subunit 7-like isoform X1 [Mizuhopecten yessoensis]
mRNA.chromosome_1.135.1	0	na	COMM domain-containing protein 1-like [Pecten maximus];COMM domain-containing protein 1-like [Crassostrea virginica];COMM domain-containing protein 1-like [Mizuhopecten yessoensis]
mRNA.chromosome_1.136.1	1	na	sphingosine-1-phosphate phosphatase 2-like [Pecten maximus];sphingosine-1-phosphate phosphatase 2 isoform X2 [Crassostrea gigas]
mRNA.chromosome_1.139.1	1	GO:0005524;GO:0006457;GO:0016887;GO:0051082	T-complex protein 1 subunit delta-like [Pecten maximus];T-complex protein 1 subunit delta [Crassostrea gigas];CCT4 [Mytilus coruscus]
mRNA.chromosome_1.140.2	1	GO:0005515	denticleless protein homolog [Mizuhopecten yessoensis];Denticleless protein-like [Mizuhopecten yessoensis];LOW QUALITY PROTEIN: denticleless protein homolog [Pecten maximus]
mRNA.chromosome_1.142.1	1	na	unnamed protein product [Mytilus coruscus];unnamed protein product [Mytilus coruscus];unnamed protein product [Mytilus coruscus]
mRNA.chromosome_1.143.1	3	GO:0005515	uncharacterized protein LOC117315595 [Pecten maximus];complement C1q-like protein 4 isoform X2 [Crassostrea gigas];complement C1q-like protein 4 isoform X1 [Crassostrea gigas]
mRNA.chromosome_1.144.1	3	GO:0005515	complement C1q-like protein 3 [Pecten maximus];complement C1q-like protein 3 [Pecten maximus]
mRNA.chromosome_1.145.1	0	na	na
mRNA.chromosome_1.146.1	0	na	na
mRNA.chromosome_1.147.1	1	GO:0003676;GO:0003677	uncharacterized protein LOC111136409 [Crassostrea virginica];uncharacterized protein LOC111118860 [Crassostrea virginica];Tigger transposable element-derived protein 6 [Mizuhopecten yessoensis]
mRNA.chromosome_1.148.1	1	GO:0006355	homeobox protein goosecoid-like [Pecten maximus]
mRNA.chromosome_1.149.1	0	na	Adhesive plaque matrix protein [Tupaia chinensis];Adhesive plaque matrix protein [Tupaia chinensis];Adhesive plaque matrix protein [Tupaia chinensis]
mRNA.chromosome_1.150.1	1	na	hypothetical protein HF521_009749 [Silurus meridionalis];hypothetical protein HF521_009516 [Silurus meridionalis];hypothetical protein HF521_000985, partial [Silurus meridionalis]
mRNA.chromosome_1.151.1	1	na	unnamed protein product [Mytilus coruscus];unnamed protein product [Mytilus coruscus];unnamed protein product [Mytilus coruscus]
mRNA.chromosome_1.152.1	1	na	uncharacterized protein LOC117340458 [Pecten maximus];unnamed protein product [Mytilus coruscus];CNBP [Mytilus coruscus]
mRNA.chromosome_1.154.1	1	GO:0008270	na
mRNA.chromosome_1.155.1	3	GO:0022857;GO:0055085	sodium-coupled monocarboxylate transporter 1-like [Pomacea canaliculata]
mRNA.chromosome_1.156.3	3	GO:0016020;GO:0022857;GO:0055085	sodium-coupled monocarboxylate transporter 1-like [Pomacea canaliculata]
mRNA.chromosome_1.159.1	3	GO:0016020;GO:0022857;GO:0055085	hypothetical protein C0Q70_09047 [Pomacea canaliculata];hypothetical protein EGW08_008210 [Elysia chlorotica];sodium-coupled monocarboxylate transporter 1-like isoform X2 [Mizuhopecten yessoensis]
mRNA.chromosome_1.160.1	3	na	hypothetical protein C0Q70_15477 [Pomacea canaliculata];sodium-dependent multivitamin transporter-like [Mizuhopecten yessoensis];Sodium-coupled monocarboxylate transporter 1 [Mizuhopecten yessoensis]
mRNA.chromosome_1.161.1	3	GO:0016020;GO:0022857;GO:0055085	sodium-coupled monocarboxylate transporter 2-like [Aplysia californica];Sodium/iodide cotransporter [Mizuhopecten yessoensis]
mRNA.chromosome_1.162.1	3	GO:0016020;GO:0022857;GO:0055085	sodium-coupled monocarboxylate transporter 2-like [Aplysia californica];Sodium/iodide cotransporter [Mizuhopecten yessoensis]
mRNA.chromosome_1.164.1	3	GO:0016020;GO:0022857;GO:0055085	unnamed protein product [Leptidea sinapis];unnamed protein product [Leptidea sinapis];sodium-coupled monocarboxylate transporter 1 [Strongylocentrotus purpuratus]
mRNA.chromosome_1.165.1	3	GO:0016020;GO:0022857;GO:0055085	sodium-coupled monocarboxylate transporter 2-like isoform X2 [Pecten maximus];sodium-coupled monocarboxylate transporter 1-like isoform X1 [Pecten maximus]
mRNA.chromosome_1.167.1	3	na	protein stum homolog [Pecten maximus];protein stum homolog [Crassostrea virginica]
mRNA.chromosome_1.168.1	3	na	protein stum homolog [Pecten maximus];protein stum homolog [Crassostrea virginica]
mRNA.chromosome_1.169.1	0	na	uncharacterized protein LOC111108213 [Crassostrea virginica];uncharacterized protein LOC111117757 [Crassostrea virginica];uncharacterized protein LOC117684502 [Crassostrea gigas]
mRNA.chromosome_1.170.1	3	GO:0003824;GO:0008484	steryl-sulfatase-like isoform X2 [Mizuhopecten yessoensis];steryl-sulfatase-like isoform X1 [Mizuhopecten yessoensis]
mRNA.chromosome_1.171.1	3	GO:0008484	LOW QUALITY PROTEIN: steryl-sulfatase-like [Pecten maximus];LOW QUALITY PROTEIN: steryl-sulfatase-like [Pecten maximus]
mRNA.chromosome_1.172.1	3	GO:0003824;GO:0008484	PREDICTED: steryl-sulfatase-like [Mesitornis unicolor];unnamed protein product [Oncorhynchus mykiss];LOW QUALITY PROTEIN: steryl-sulfatase-like [Rattus rattus]
mRNA.chromosome_1.173.1	3	GO:0008484	LOW QUALITY PROTEIN: steryl-sulfatase-like [Pecten maximus];steryl-sulfatase-like isoform X2 [Mizuhopecten yessoensis]
mRNA.chromosome_1.174.1	3	GO:0008484	LOW QUALITY PROTEIN: steryl-sulfatase-like [Pecten maximus];steryl-sulfatase-like isoform X1 [Mizuhopecten yessoensis]
mRNA.chromosome_1.175.1	1	na	actin, cytoplasmic [Betta splendens];actin-2 [Syncephalastrum racemosum]
mRNA.chromosome_1.176.1	1	na	LOW QUALITY PROTEIN: uncharacterized protein LOC117324418 [Pecten maximus];LOW QUALITY PROTEIN: uncharacterized protein LOC117317113 [Pecten maximus];unnamed protein product [Mytilus coruscus]
mRNA.chromosome_1.178.1	0	na	hypothetical protein AM593_07324, partial [Mytilus galloprovincialis];codanin-1 [Crassostrea gigas];CDAN1 [Mytilus coruscus]
mRNA.chromosome_1.179.1	0	na	codanin-1-like isoform X1 [Mizuhopecten yessoensis];codanin-1-like isoform X2 [Pecten maximus]
mRNA.chromosome_1.180.1	0	GO:0016592	MED29 [Mytilus coruscus];mediator of RNA polymerase II transcription subunit 29-like [Pecten maximus]
mRNA.chromosome_1.182.1	0	na	hypothetical protein BpHYR1_009065 [Brachionus plicatilis];Uncharacterised protein [Mycobacteroides abscessus subsp. abscessus]
mRNA.chromosome_1.183.2	1	GO:0006352;GO:0006367;GO:0046982	TAF6-like RNA polymerase II p300/CBP-associated factor-associated factor 65 kDa subunit 6L [Mizuhopecten yessoensis];TAF6-like RNA polymerase II p300/CBP-associated factor-associated factor 65 kDa subunit 6L [Pomacea canaliculata];TAF6 [Mytilus coruscus]
mRNA.chromosome_1.184.1	3	GO:0005509	unnamed protein product [Dibothriocephalus latus];PREDICTED: calmodulin-beta-like [Branchiostoma belcheri]
mRNA.chromosome_1.185.1	3	GO:0005509	calmodulin [Drechslerella stenobrocha 248];Calmodulin 2, partial [Colletotrichum chlorophyti]
mRNA.chromosome_1.186.1	0	na	na
mRNA.chromosome_1.187.1	0	na	na
mRNA.chromosome_1.188.2	3	GO:0005509	CALM [Mytilus coruscus];calmodulin-A-like [Octopus vulgaris];calmodulin-A-like [Octopus vulgaris]
mRNA.chromosome_1.189.1	3	GO:0005509	calmodulin-like [Pecten maximus]
mRNA.chromosome_1.190.1	0	na	unnamed protein product [Mytilus coruscus];unnamed protein product [Mytilus coruscus]
mRNA.chromosome_1.191.1	2	GO:0005509	Ca2+-binding protein, EF-hand superfamily [Metschnikowia aff. pulcherrima];hypothetical protein ECC02_011317 [Trypanosoma cruzi]
mRNA.chromosome_1.192.1	2	GO:0005509	troponin C, skeletal muscle isoform X2 [Rhinatrema bivittatum];troponin C, skeletal muscle isoform X1 [Rhinatrema bivittatum]
mRNA.chromosome_1.194.1	0	na	zinc finger protein 710-like isoform X1 [Labeo rohita];zinc finger protein 710-like isoform X1 [Labeo rohita];zinc finger protein 710-like isoform X1 [Labeo rohita]
mRNA.chromosome_1.196.1	1	na	uncharacterized protein LOC111102067 [Crassostrea virginica];unnamed protein product [Mytilus coruscus]
mRNA.chromosome_1.197.1	1	na	uncharacterized protein LOC110463357 [Mizuhopecten yessoensis];uncharacterized protein LOC109620522 [Crassostrea gigas];hypothetical protein OCBIM_22028660mg [Octopus bimaculoides]
mRNA.chromosome_1.199.1	0	na	transmembrane protein 151B-like [Mizuhopecten yessoensis];Transmembrane protein 151B [Mizuhopecten yessoensis];transmembrane protein 151B-like [Pecten maximus]
mRNA.chromosome_1.201.1	1	na	hypothetical protein BSL78_14247 [Apostichopus japonicus];putative ammonium transporter sll1017 [Branchiostoma floridae];endonuclease-reverse transcriptase [Apostichopus japonicus]
mRNA.chromosome_1.202.1	1	GO:0005044;GO:0016020	na
mRNA.chromosome_1.204.1	0	na	na
mRNA.chromosome_1.205.1	1	GO:0005515;GO:0042981	hypothetical protein KP79_PYT18586 [Mizuhopecten yessoensis]
mRNA.chromosome_1.208.1	0	na	na
mRNA.chromosome_1.209.1	0	na	na
mRNA.chromosome_1.210.1	1	GO:0003676	uncharacterized protein LOC114949923 [Acropora millepora];hypothetical protein KP79_PYT01251 [Mizuhopecten yessoensis];uncharacterized protein LOC105348848 isoform X2 [Crassostrea gigas]
mRNA.chromosome_1.211.1	1	na	uncharacterized protein LOC114952136 [Acropora millepora];Uncharacterized protein C7orf31-like [Stylophora pistillata];uncharacterized protein LOC114540689 [Dendronephthya gigantea]
mRNA.chromosome_1.212.1	1	na	uncharacterized protein LOC117321188 [Pecten maximus];unnamed protein product [Mytilus coruscus];unnamed protein product [Mytilus coruscus]
mRNA.chromosome_1.213.1	1	na	uncharacterized protein LOC117321188 [Pecten maximus];unnamed protein product [Mytilus coruscus];unnamed protein product [Mytilus coruscus]
mRNA.chromosome_1.214.1	0	na	na
mRNA.chromosome_1.215.1	0	na	na
mRNA.chromosome_1.216.2	2	GO:0004842;GO:0005515;GO:0016567;GO:0046872	E3 ubiquitin-protein ligase HECTD1-like isoform X5 [Pecten maximus];E3 ubiquitin-protein ligase HECTD1-like isoform X5 [Pecten maximus];E3 ubiquitin-protein ligase HECTD1-like isoform X1 [Pecten maximus]
mRNA.chromosome_1.217.1	1	na	arrestin domain-containing protein 3-like [Crassostrea virginica]
mRNA.chromosome_1.218.2	1	GO:0016491;GO:0055114	D-beta-hydroxybutyrate dehydrogenase, mitochondrial-like isoform X1 [Pecten maximus];D-beta-hydroxybutyrate dehydrogenase, mitochondrial-like [Pecten maximus];D-beta-hydroxybutyrate dehydrogenase, mitochondrial-like [Mizuhopecten yessoensis]
mRNA.chromosome_1.219.2	1	na	PREDICTED: transcriptional repressor protein YY1-like isoform X2 [Octopus bimaculoides];transcriptional repressor protein YY1 isoform X2 [Crassostrea gigas]
mRNA.chromosome_1.220.1	1	GO:0006629;GO:0016021;GO:0030148;GO:0042284	sphingolipid delta(4)-desaturase DES1 [Aplysia californica];PREDICTED: sphingolipid delta(4)-desaturase DES1-like [Saccoglossus kowalevskii]
mRNA.chromosome_1.221.1	0	na	hypothetical protein AWC38_SpisGene13952 [Stylophora pistillata];craniofacial development 2-like protein [Labeo rohita];craniofacial development 2-like protein [Labeo rohita]
mRNA.chromosome_1.222.1	3	GO:0005509	PREDICTED: calmodulin [Acropora digitifera]
mRNA.chromosome_1.223.1	3	GO:0005509	calmodulin [Pocillopora damicornis];EF-hand [Mycena kentingensis];calmodulin-beta isoform X2 [Exaiptasia diaphana]
mRNA.chromosome_1.224.1	1	na	uncharacterized protein LOC117324159 isoform X2 [Pecten maximus]
mRNA.chromosome_1.225.2	2	GO:0004842	apoptosis-resistant E3 ubiquitin protein ligase 1-like [Octopus vulgaris]
mRNA.chromosome_1.226.1	1	GO:0005515	tubulin-specific chaperone E-like [Crassostrea virginica]
mRNA.chromosome_1.227.1	1	GO:0022857;GO:0055085	proton-coupled folate transporter-like [Pecten maximus];proton-coupled folate transporter isoform X1 [Aplysia californica]
mRNA.chromosome_1.228.1	2	na	uncharacterized protein LOC105317514 [Crassostrea gigas];uncharacterized protein LOC117324153 isoform X3 [Pecten maximus]
mRNA.chromosome_1.230.1	1	na	Retrovirus-related Pol polyprotein from transposon [Apostichopus japonicus];Retrovirus-related Pol polyprotein from transposon [Apostichopus japonicus];Retrovirus-related Pol polyprotein from transposon, partial [Apostichopus japonicus]
mRNA.chromosome_1.231.1	2	na	uncharacterized protein LOC105317514 [Crassostrea gigas];hypothetical protein KP79_PYT03474 [Mizuhopecten yessoensis]
mRNA.chromosome_1.232.1	1	na	Transposable element Tc1 transposase, partial [Clarias magur];MAM domain-containing glycosylphosphatidylinositol anchor protein 2-like, partial [Clarias magur]
mRNA.chromosome_1.233.1	1	GO:0003677;GO:0003688;GO:0005524;GO:0005634;GO:0006260;GO:0006270;GO:0032508;GO:0042555	MCM5 [Mytilus coruscus];PREDICTED: DNA replication licensing factor mcm5-like [Biomphalaria glabrata];DNA replication licensing factor mcm5-like [Crassostrea virginica]
mRNA.chromosome_1.234.1	1	GO:0005509	calmodulin-A-like [Octopus vulgaris]
mRNA.chromosome_1.235.1	1	GO:0005230;GO:0006811;GO:0016021	neuronal acetylcholine receptor subunit alpha-6-like [Pecten maximus];acetylcholine receptor subunit beta-like 1, partial [Mizuhopecten yessoensis];Neuronal acetylcholine receptor subunit alpha-6 [Mizuhopecten yessoensis]
mRNA.chromosome_1.236.1	1	na	neurexin-1a-like isoform X3 [Mizuhopecten yessoensis];neurexin-1a-like isoform X3 [Mizuhopecten yessoensis];neurexin-1a-like isoform X3 [Mizuhopecten yessoensis]
mRNA.chromosome_1.237.1	1	na	LOW QUALITY PROTEIN: neurexin-2-like [Pecten maximus];PREDICTED: neurexin-3-like isoform X5 [Octopus bimaculoides]
mRNA.chromosome_1.238.1	1	GO:0003677;GO:0003950;GO:0006471;GO:0008270	PARP1 [Mytilus coruscus];poly [ADP-ribose] polymerase 1-like [Crassostrea virginica];poly [ADP-ribose] polymerase 1-like [Pomacea canaliculata]
mRNA.chromosome_1.239.1	3	GO:0030246	galectin [Sinonovacula constricta];galectin [Sinonovacula constricta];galectin [Sinonovacula constricta]
mRNA.chromosome_1.240.1	3	GO:0030246	galectin [Sinonovacula constricta];Gal2 [Hyriopsis cumingii];galectin [Sinonovacula constricta]
mRNA.chromosome_1.242.1	1	GO:0005515	WD repeat-containing protein 81-like [Pecten maximus];WD repeat-containing protein 81-like isoform X4 [Mizuhopecten yessoensis];WD repeat-containing protein 81 [Mizuhopecten yessoensis]
mRNA.chromosome_1.243.1	0	na	WD repeat-containing protein 81-like [Pecten maximus];WD repeat-containing protein 81-like isoform X4 [Mizuhopecten yessoensis];WD repeat-containing protein 81-like isoform X1 [Mizuhopecten yessoensis]
mRNA.chromosome_1.244.1	0	na	WD repeat-containing protein 81-like, partial [Pecten maximus];WD repeat-containing protein 81-like isoform X4 [Mizuhopecten yessoensis];WD repeat-containing protein 81 [Mizuhopecten yessoensis]
mRNA.chromosome_1.245.1	0	na	WD repeat-containing protein 81-like, partial [Pecten maximus];WD repeat-containing protein 81-like [Pecten maximus];WD repeat-containing protein 81-like isoform X4 [Mizuhopecten yessoensis]
mRNA.chromosome_1.246.1	0	na	na
mRNA.chromosome_1.247.1	1	na	na
mRNA.chromosome_1.248.4	0	GO:0003676;GO:0003723	RNA-binding protein Nova-1-like isoform X5 [Pecten maximus];RNA-binding protein Nova-1-like isoform X3 [Pecten maximus];RNA-binding protein Nova-1-like isoform X2 [Pecten maximus]
mRNA.chromosome_1.249.1	1	GO:0005839;GO:0006511;GO:0019773;GO:0051603	proteasome subunit alpha type-6 [Pecten maximus];proteasome subunit alpha type-6 [Crassostrea gigas];proteasome subunit alpha type-6-like [Crassostrea virginica]
mRNA.chromosome_1.250.1	1	GO:0055085	adenosine 3'-phospho 5'-phosphosulfate transporter 1-like isoform X1 [Pomacea canaliculata];adenosine 3'-phospho 5'-phosphosulfate transporter 1 isoform X1 [Crassostrea gigas]
mRNA.chromosome_1.251.1	1	na	unnamed protein product [Mytilus coruscus];uncharacterized protein LOC110451260 [Mizuhopecten yessoensis]
mRNA.chromosome_1.252.1	0	na	na
mRNA.chromosome_1.254.1	0	na	PREDICTED: mitochondrial ribonuclease P protein 3 [Fopius arisanus];mitochondrial ribonuclease P catalytic subunit-like [Pomacea canaliculata];hypothetical protein C0Q70_13649 [Pomacea canaliculata]
mRNA.chromosome_1.255.1	1	na	uncharacterized protein LOC117684597 [Crassostrea gigas];uncharacterized protein LOC110051356, partial [Orbicella faveolata];uncharacterized protein LOC117680748 [Crassostrea gigas]
mRNA.chromosome_1.256.1	1	GO:0005515	uncharacterized protein LOC110441522 isoform X1 [Mizuhopecten yessoensis];LOW QUALITY PROTEIN: uncharacterized protein LOC112571275 [Pomacea canaliculata]
mRNA.chromosome_1.257.1	0	na	uncharacterized protein LOC110441522 isoform X2 [Mizuhopecten yessoensis];uncharacterized protein LOC110441522 isoform X1 [Mizuhopecten yessoensis]
mRNA.chromosome_1.258.2	1	GO:0005856	LOW QUALITY PROTEIN: uncharacterized protein LOC117324167 [Pecten maximus]
mRNA.chromosome_1.259.1	0	na	na
mRNA.chromosome_1.260.1	1	na	thyroid adenoma-associated protein homolog isoform X3 [Pecten maximus];thyroid adenoma-associated protein homolog isoform X2 [Pecten maximus];thyroid adenoma-associated protein homolog isoform X1 [Pecten maximus]
mRNA.chromosome_1.261.1	0	na	unnamed protein product [Mytilus coruscus]
mRNA.chromosome_1.265.6	0	GO:0005737;GO:0006887	exocyst complex component 5 [Crassostrea gigas]
mRNA.chromosome_1.266.1	1	na	unnamed protein product [Mytilus coruscus];unnamed protein product [Mytilus coruscus];uncharacterized protein LOC117680748 [Crassostrea gigas]
mRNA.chromosome_1.268.2	1	GO:0003682	uncharacterized protein LOC117324171 [Pecten maximus];uncharacterized protein LOC117324171 [Pecten maximus];uncharacterized protein LOC110445984 isoform X2 [Mizuhopecten yessoensis]
mRNA.chromosome_1.269.1	1	GO:0005509;GO:0005515	alpha-actinin [Crassostrea gigas];LOW QUALITY PROTEIN: alpha-actinin-like [Crassostrea virginica]
mRNA.chromosome_1.270.1	0	na	uncharacterized protein LOC117323557 [Pecten maximus]
mRNA.chromosome_1.272.1	1	na	unnamed protein product [Mytilus coruscus];unnamed protein product [Mytilus coruscus];unnamed protein product [Mytilus coruscus]
mRNA.chromosome_1.273.1	0	na	transmembrane protein 223-like [Pomacea canaliculata];transmembrane protein 223-like [Limulus polyphemus];transmembrane protein 223 isoform X1 [Cimex lectularius]
mRNA.chromosome_1.274.1	1	GO:0004149;GO:0006099;GO:0016746;GO:0045252	dihydrolipoyllysine-residue succinyltransferase component of 2-oxoglutarate dehydrogenase complex, mitochondrial-like [Pecten maximus];PREDICTED: dihydrolipoyllysine-residue succinyltransferase component of 2-oxoglutarate dehydrogenase complex, mitochondrial-like [Saccoglossus kowalevskii];dihydrolipoyllysine-residue succinyltransferase component of 2-oxoglutarate dehydrogenase complex, mitochond…
mRNA.chromosome_1.275.1	0	GO:0000811;GO:0006260	DNA replication complex GINS protein PSF1-like [Mizuhopecten yessoensis];DNA replication complex GINS protein PSF1-like [Pecten maximus]
mRNA.chromosome_1.276.3	0	GO:0003676	serrate RNA effector molecule homolog isoform X2 [Crassostrea virginica];serrate RNA effector molecule homolog isoform X3 [Mizuhopecten yessoensis]
mRNA.chromosome_1.277.1	0	GO:0005515	LOW QUALITY PROTEIN: protein SDE2 homolog [Crassostrea virginica];protein SDE2 homolog isoform X2 [Mizuhopecten yessoensis];protein SDE2 homolog isoform X3 [Mizuhopecten yessoensis]
mRNA.chromosome_1.278.1	1	GO:0004222;GO:0006508;GO:0008237	disintegrin and metalloproteinase domain-containing protein 10-like [Pecten maximus];ADAM10 [Mytilus coruscus]
mRNA.chromosome_1.279.1	1	GO:0007219;GO:0007275;GO:0016021	protein jagged-1b [Crassostrea gigas];protein jagged-1b-like [Crassostrea virginica];protein jagged-1b-like [Crassostrea virginica]
mRNA.chromosome_1.281.2	3	GO:0005112;GO:0005509;GO:0007219	na
mRNA.chromosome_1.281.1	3	GO:0005509	protein jagged-1b-like [Crassostrea virginica];protein jagged-1b-like [Crassostrea virginica];protein jagged-1b-like [Crassostrea virginica]
mRNA.chromosome_1.283.1	1	GO:0009190;GO:0035556	Guanylate cyclase 32E,Guanylate cyclase soluble subunit beta-2,Receptor-type guanylate cyclase gcy-19,Head-specific guanylate cyclase,Retinal guanylyl cyclase 2,Heat-stable enterotoxin receptor,Olfactory guanylyl cyclase GC-D,Atrial natriuretic peptide receptor 2,Receptor-type guanylate cyclase gcy-9,Receptor-type guanylate cyclase Gyc76C,Soluble guanylate cyclase 89Da,Receptor-type guanylate cyc…
mRNA.chromosome_1.284.1	1	GO:0003676	RNA-binding protein 14-like [Pomacea canaliculata];hypothetical protein C0Q70_14399 [Pomacea canaliculata];RNA-binding protein 4.1-like isoform X1 [Pecten maximus]
mRNA.chromosome_1.285.1	0	GO:0005634	digestive organ expansion factor homolog [Crassostrea virginica];digestive organ expansion factor homolog [Crassostrea gigas];digestive organ expansion factor homolog [Crassostrea virginica]
mRNA.chromosome_1.287.1	1	na	na
mRNA.chromosome_1.288.1	1	GO:0004222;GO:0006508;GO:0008237	metalloprotease mig-17-like [Pecten maximus];metalloprotease mig-17-like [Pecten maximus]
mRNA.chromosome_1.289.1	1	GO:0004298;GO:0016787	threonine aspartase 1-like isoform X5 [Mizuhopecten yessoensis]
mRNA.chromosome_1.290.2	1	GO:0006886;GO:0006888;GO:0008270;GO:0030127;GO:0090114	protein transport protein Sec23A-like isoform X1 [Mizuhopecten yessoensis];protein transport protein Sec23A-like isoform X3 [Mizuhopecten yessoensis];Protein transport protein Sec23A [Mizuhopecten yessoensis]
mRNA.chromosome_1.291.1	1	GO:0005509	calcineurin B homologous protein 1-like [Pecten maximus];calcineurin B homologous protein 1-like [Mizuhopecten yessoensis];calcineurin B homologous protein 1 [Crassostrea gigas]
mRNA.chromosome_1.292.1	0	na	NDUFAF1 [Mytilus coruscus];complex I intermediate-associated protein 30, mitochondrial isoform X1 [Octopus vulgaris]
mRNA.chromosome_1.293.1	2	na	unnamed protein product [Mytilus coruscus];transmembrane protein 179-like [Pecten maximus];unnamed protein product [Mytilus coruscus]
mRNA.chromosome_1.294.1	3	na	unnamed protein product [Mytilus coruscus];unnamed protein product [Mytilus coruscus];transmembrane protein 179B-like [Pecten maximus]
mRNA.chromosome_1.295.1	3	na	transmembrane protein 179B-like [Pecten maximus];Transmembrane protein 179B [Mizuhopecten yessoensis];unnamed protein product [Mytilus coruscus]
mRNA.chromosome_1.296.1	1	na	uncharacterized protein LOC117687984 isoform X2 [Crassostrea gigas];uncharacterized protein LOC117686081 isoform X2 [Crassostrea gigas];uncharacterized protein LOC117686081 isoform X1 [Crassostrea gigas]
mRNA.chromosome_1.299.1	2	na	unnamed protein product [Mytilus coruscus];transmembrane protein 179B-like [Pecten maximus];unnamed protein product [Mytilus coruscus]
mRNA.chromosome_1.301.1	1	GO:0016757	beta-(1,2)-xylosyltransferase-like [Crassostrea virginica];beta-(1,2)-xylosyltransferase-like [Crassostrea virginica]
mRNA.chromosome_1.302.1	0	na	na
mRNA.chromosome_1.303.1	0	GO:0005515	putative transferase CAF17 homolog, mitochondrial [Pecten maximus];putative transferase CAF17 homolog, mitochondrial [Crassostrea virginica]
mRNA.chromosome_1.304.1	1	GO:0005515;GO:0018064;GO:0030047	actin-histidine N-methyltransferase [Crassostrea gigas]
mRNA.chromosome_1.305.1	3	na	nose resistant to fluoxetine protein 6-like [Mizuhopecten yessoensis];Nose resistant to fluoxetine protein 6 [Mizuhopecten yessoensis];nose resistant to fluoxetine protein 6-like [Mizuhopecten yessoensis]
mRNA.chromosome_1.306.1	3	na	nose resistant to fluoxetine protein 6-like [Mizuhopecten yessoensis];nose resistant to fluoxetine protein 6-like [Pecten maximus];nose resistant to fluoxetine protein 6-like [Aplysia californica]
mRNA.chromosome_1.308.1	3	GO:0016747	nose resistant to fluoxetine protein 6-like [Pecten maximus];unnamed protein product [Mytilus coruscus]
mRNA.chromosome_1.309.1	0	na	na
mRNA.chromosome_1.310.1	1	na	transmembrane emp24 domain-containing protein 10-like [Pecten maximus]
mRNA.chromosome_1.311.1	0	GO:0006412	Ribosomal protein mitochondrial [Fasciola gigantica];unnamed protein product [Schistosoma mattheei];unnamed protein product [Schistosoma margrebowiei]
mRNA.chromosome_1.312.1	0	na	hypothetical protein OCBIM_22039448mg [Octopus bimaculoides];uncharacterized protein LOC117307186 [Asterias rubens];predicted protein [Nematostella vectensis]
mRNA.chromosome_1.314.2	0	GO:0000226;GO:0000281;GO:0005819;GO:0005874;GO:0040001	nucleolar and spindle-associated protein 1-like isoform X2 [Pecten maximus];nucleolar and spindle-associated protein 1-like isoform X1 [Pecten maximus]
mRNA.chromosome_1.315.1	1	GO:0008289	extended synaptotagmin-1-like isoform X1 [Pecten maximus];extended synaptotagmin-1-like isoform X2 [Mizuhopecten yessoensis]
mRNA.chromosome_1.316.1	0	na	mucin-17-like [Salmo trutta];mucin-17-like [Salmo trutta];mucin-17-like [Salmo trutta]
mRNA.chromosome_1.319.1	3	na	na
mRNA.chromosome_1.320.1	3	na	na
mRNA.chromosome_1.321.1	1	GO:0005509	Calmodulin-1 [Takifugu flavidus];calmodulin-1 isoform X1 [Sarcophilus harrisii];calmodulin-beta-like isoform X2 [Anneissia japonica]
mRNA.chromosome_1.324.1	1	GO:0000981;GO:0003677;GO:0006355	visual system homeobox 2-like [Pecten maximus];LOW QUALITY PROTEIN: visual system homeobox 2-like [Crassostrea virginica];visual system homeobox 2 [Crassostrea gigas]
mRNA.chromosome_1.325.1	1	na	na
mRNA.chromosome_1.326.1	1	na	na
mRNA.chromosome_1.331.1	1	na	acetylcholinesterase [Crassostrea gigas];neuroligin-4, X-linked-like [Pecten maximus];Neuroligin-1 [Mizuhopecten yessoensis]
mRNA.chromosome_1.332.1	1	na	REST corepressor 3-like [Crassostrea virginica];REST corepressor 3 isoform X3 [Crassostrea gigas];REST corepressor 1 isoform X6 [Crassostrea gigas]
mRNA.chromosome_1.333.1	0	na	REST corepressor,REST corepressor 3,REST corepressor 1,REST corepressor 2 [Mytilus coruscus]
mRNA.chromosome_1.334.1	1	GO:0005524;GO:0005737;GO:0016887;GO:0030163;GO:0036402	PSMC6 [Mytilus coruscus];hypothetical protein EGW08_009205 [Elysia chlorotica];hypothetical protein CAPTEDRAFT_149757 [Capitella teleta]
mRNA.chromosome_1.335.1	1	GO:0004725;GO:0005856;GO:0006470;GO:0016311;GO:0016791	tyrosine-protein phosphatase non-receptor type 14-like isoform X2 [Pecten maximus];tyrosine-protein phosphatase non-receptor type 14 isoform X1 [Crassostrea gigas]
mRNA.chromosome_1.337.1	0	na	hypothetical protein [Scyliorhinus torazame];hypothetical protein [Scyliorhinus torazame];melanoma-associated antigen E1-like [Cyclopterus lumpus]
mRNA.chromosome_1.338.1	0	na	N-acetylglucosaminyl-phosphatidylinositol de-N-acetylase-like [Pecten maximus];N-acetylglucosaminyl-phosphatidylinositol de-N-acetylase-like [Mizuhopecten yessoensis];N-acetylglucosaminyl-phosphatidylinositol de-N-acetylase [Mizuhopecten yessoensis]
mRNA.chromosome_1.339.1	0	na	acylphosphatase-2-like isoform X3 [Penaeus vannamei];PREDICTED: acylphosphatase-2 [Sorex araneus];acylphosphatase-1-like isoform X1 [Penaeus vannamei]
mRNA.chromosome_1.341.1	0	na	GDP-fucose protein O-fucosyltransferase 2 isoform X1 [Lingula anatina];POFUT [Mytilus coruscus]
mRNA.chromosome_1.342.1	0	GO:0005515	F-box only protein 48-like [Crassostrea virginica];F-box only protein 48-like [Crassostrea virginica];F-box only protein 48-like [Crassostrea virginica]
mRNA.chromosome_1.343.1	0	GO:0005789;GO:0006506	PIGF [Mytilus coruscus];phosphatidylinositol-glycan biosynthesis class F protein-like [Pecten maximus];phosphatidylinositol-glycan biosynthesis class F protein-like [Pomacea canaliculata]
mRNA.chromosome_1.344.5	1	GO:0003777;GO:0005515;GO:0005524;GO:0007018;GO:0008017;GO:0035091;GO:1990939	kinesin-like protein KIF16B isoform X1 [Crassostrea gigas];kinesin-like protein KIF16B isoform X1 [Pecten maximus]
mRNA.chromosome_1.346.2	1	GO:0000981;GO:0003677;GO:0006355	Homeobox protein six1b [Mizuhopecten yessoensis];homeobox protein six1-like isoform X2 [Mizuhopecten yessoensis];homeobox protein SIX1-like isoform X3 [Mizuhopecten yessoensis]
mRNA.chromosome_1.347.1	1	GO:0032367	NPC intracellular cholesterol transporter 2 [Crassostrea gigas];epididymal secretory protein E1-like [Crassostrea virginica]
mRNA.chromosome_1.348.1	2	na	hypothetical protein FDECE_3795 [Fusarium decemcellulare];gpi anchored [Fusarium albosuccineum]
mRNA.chromosome_1.349.2	1	na	hypothetical protein AWC38_SpisGene9644 [Stylophora pistillata];hypothetical protein AWC38_SpisGene9644 [Stylophora pistillata];hypothetical protein AWC38_SpisGene9644 [Stylophora pistillata]
mRNA.chromosome_1.350.1	2	na	na
mRNA.chromosome_1.351.1	1	na	hypothetical protein, partial [Bathymodiolus brooksi thiotrophic gill symbiont];hypothetical protein BBROOKSOX_1718 [Bathymodiolus brooksi thiotrophic gill symbiont];hypothetical protein, partial [Bathymodiolus brooksi thiotrophic gill symbiont]
mRNA.chromosome_1.353.1	3	na	na
mRNA.chromosome_1.354.1	3	na	na
mRNA.chromosome_1.355.1	1	na	na
mRNA.chromosome_1.356.1	2	na	hypothetical protein pdam_00010651 [Pocillopora damicornis];hypothetical protein pdam_00010651 [Pocillopora damicornis];hypothetical protein pdam_00010651 [Pocillopora damicornis]
mRNA.chromosome_1.358.1	2	GO:0016491;GO:0055114	L-xylulose reductase-like [Pecten maximus];PREDICTED: L-xylulose reductase isoform X1 [Sinocyclocheilus grahami]
mRNA.chromosome_1.359.1	1	GO:0055114	xanthine dehydrogenase/oxidase-like [Mizuhopecten yessoensis];xanthine dehydrogenase/oxidase [Crassostrea gigas];xanthine dehydrogenase/oxidase-like isoform X2 [Crassostrea virginica]
mRNA.chromosome_1.360.1	2	na	na
mRNA.chromosome_1.361.1	2	na	hypothetical protein CFD26_106185 [Aspergillus turcosus];hypothetical protein CDV55_105014 [Aspergillus turcosus]
mRNA.chromosome_1.362.1	1	GO:0000166;GO:0003676;GO:0003677;GO:0003887;GO:0006260	uncharacterized protein LOC117336710 [Pecten maximus];uncharacterized protein LOC114539624 [Dendronephthya gigantea];uncharacterized protein LOC111132680 [Crassostrea virginica]
mRNA.chromosome_1.365.1	0	na	na
mRNA.chromosome_1.366.1	2	na	na
mRNA.chromosome_1.367.1	1	GO:0005515	C1q domain-containing protein DC8, partial [Archivesica packardana];complement C1q-like protein 4 isoform X2 [Crassostrea gigas];complement C1q-like protein 4 isoform X1 [Crassostrea gigas]
mRNA.chromosome_1.368.1	2	na	uncharacterized protein LOC113669629 [Pocillopora damicornis];uncharacterized protein LOC113669629 [Pocillopora damicornis];uncharacterized protein LOC113669629 [Pocillopora damicornis]
mRNA.chromosome_1.370.1	2	GO:0055114	L-xylulose reductase-like [Pecten maximus];DCXR [Mytilus coruscus]
mRNA.chromosome_1.371.1	2	na	na
mRNA.chromosome_1.372.1	1	GO:0003700;GO:0006355	na
mRNA.chromosome_1.374.2	1	GO:0000166;GO:0003676;GO:0004386;GO:0004820;GO:0005515;GO:0005524;GO:0005737;GO:0006426;GO:0046872	putative ATP-dependent RNA helicase DHX57 [Crassostrea gigas]
mRNA.chromosome_1.375.1	1	na	PREDICTED: O-acetyl-ADP-ribose deacetylase MACROD1-like [Saccoglossus kowalevskii];O-acetyl-ADP-ribose deacetylase MACROD2 [Amphibalanus amphitrite]
mRNA.chromosome_1.376.1	1	GO:0004672;GO:0005524;GO:0006468	serine/threonine-protein kinase Nek9 isoform X2 [Crassostrea gigas];serine/threonine-protein kinase Nek9 [Aplysia californica];hypothetical protein EGW08_020641 [Elysia chlorotica]
mRNA.chromosome_1.377.1	0	na	na
mRNA.chromosome_1.379.1	0	na	na
mRNA.chromosome_1.380.1	1	na	unnamed protein product [Mytilus coruscus];uncharacterized protein LOC110443135 [Mizuhopecten yessoensis];unnamed protein product [Mytilus coruscus]
mRNA.chromosome_1.381.1	0	na	conserved Plasmodium protein, unknown function [Plasmodium ovale];conserved Plasmodium protein, unknown function [Plasmodium ovale];conserved Plasmodium protein, unknown function [Plasmodium ovale]
mRNA.chromosome_1.382.1	0	na	serum factor response D-like [Mizuhopecten yessoensis];serum factor response D-like isoform X1 [Pecten maximus]
mRNA.chromosome_1.383.1	1	GO:0003677;GO:0003700;GO:0006355;GO:0006357	proto-oncogene c-Fos-like isoform X3 [Crassostrea virginica];proto-oncogene c-Fos-like isoform X3 [Crassostrea virginica];proto-oncogene c-Fos-like isoform X4 [Crassostrea virginica]
mRNA.chromosome_1.384.1	0	GO:0003700;GO:0006355	uncharacterized protein LOC117324253 [Pecten maximus];activating transcription factor 3-like [Crassostrea virginica];activating transcription factor 3-like [Crassostrea virginica]
mRNA.chromosome_1.385.1	3	GO:0003677;GO:0003700;GO:0006355;GO:0006357	hypothetical protein CAPTEDRAFT_221193 [Capitella teleta]
mRNA.chromosome_1.386.1	3	GO:0003700;GO:0006355	cyclic AMP-dependent transcription factor ATF-3-like [Mizuhopecten yessoensis];cyclic AMP-dependent transcription factor ATF-3-like [Pomacea canaliculata]
mRNA.chromosome_1.387.1	3	na	cyclic AMP-dependent transcription factor ATF-3-like [Mizuhopecten yessoensis];cyclic AMP-dependent transcription factor ATF-3-like isoform X1 [Mizuhopecten yessoensis]
mRNA.chromosome_1.388.1	1	GO:0004672;GO:0005524;GO:0006468	N-terminal kinase-like protein isoform X1 [Pecten maximus];N-terminal kinase-like protein isoform X2 [Pecten maximus]
mRNA.chromosome_1.389.1	1	GO:0005515	C1q domain-containing protein DC23, partial [Archivesica packardana];C1q domain-containing protein DC24, partial [Archivesica packardana];sialic acid-binding lectin [Ruditapes philippinarum]
mRNA.chromosome_1.390.1	1	GO:0046854;GO:0046855	3'(2'),5'-bisphosphate nucleotidase 1-like isoform X4 [Pomacea canaliculata];3'(2'),5'-bisphosphate nucleotidase 1-like isoform X3 [Pomacea canaliculata]
mRNA.chromosome_1.391.1	0	na	unnamed protein product [Mytilus coruscus];TNF receptor-associated factor 6-like [Pecten maximus]
mRNA.chromosome_1.392.1	1	GO:0005509	hypothetical protein pdam_00013116 [Pocillopora damicornis];Calmodulin [Stylophora pistillata];Calmodulin-like protein [Acremonium chrysogenum ATCC 11550]
mRNA.chromosome_1.393.2	1	na	protein TRC8 homolog [Octopus vulgaris];RNF139 [Mytilus coruscus]
mRNA.chromosome_1.395.1	1	GO:0005272;GO:0006814;GO:0016020	LOW QUALITY PROTEIN: uncharacterized protein LOC117344005 [Pecten maximus];Acid-sensing ion channel 1 [Mizuhopecten yessoensis];uncharacterized protein LOC110461193 [Mizuhopecten yessoensis]
mRNA.chromosome_1.396.1	0	GO:0035556	hypothetical protein BOX15_Mlig019386g4 [Macrostomum lignano];hypothetical protein BOX15_Mlig014274g1 [Macrostomum lignano];hypothetical protein BOX15_Mlig014274g2 [Macrostomum lignano]
mRNA.chromosome_1.397.1	0	na	unnamed protein product [Mytilus coruscus];unnamed protein product [Mytilus coruscus];unnamed protein product [Mytilus coruscus]
mRNA.chromosome_1.398.1	1	na	unnamed protein product [Mytilus coruscus];reverse transcriptase-like protein [Apostichopus japonicus]
mRNA.chromosome_1.400.1	1	na	unnamed protein product [Mytilus coruscus];uncharacterized protein LOC110443135 [Mizuhopecten yessoensis];unnamed protein product [Mytilus coruscus]
mRNA.chromosome_1.401.1	1	GO:0003824;GO:0004497;GO:0005507;GO:0016715;GO:0055114	tyramine beta-hydroxylase-like [Crassostrea virginica];DBH-like monooxygenase protein 1 [Crassostrea virginica];tyramine beta-hydroxylase [Crassostrea gigas]
mRNA.chromosome_1.402.1	1	GO:0004930;GO:0007186;GO:0016021	neuropeptide S receptor [Crassostrea gigas]
mRNA.chromosome_1.404.1	3	GO:0006486;GO:0016020;GO:0016758	unnamed protein product [Mytilus coruscus];unnamed protein product [Mytilus coruscus];hypothetical protein C0Q70_05646 [Pomacea canaliculata]
mRNA.chromosome_1.406.1	3	GO:0006486;GO:0016020;GO:0016758	unnamed protein product [Mytilus coruscus];unnamed protein product [Mytilus coruscus];unnamed protein product [Mytilus coruscus]
mRNA.chromosome_1.408.1	3	GO:0006486;GO:0016020;GO:0016758	na
mRNA.chromosome_1.409.1	3	GO:0006486;GO:0016020;GO:0016758	unnamed protein product [Mytilus coruscus];unnamed protein product [Mytilus coruscus]
mRNA.chromosome_1.410.1	1	na	putative complement receptor type 1-like [Scophthalmus maximus];C4b-binding protein alpha chain-like [Scophthalmus maximus];membrane-bound complement regulatory protein [Carassius langsdorfii]
mRNA.chromosome_1.411.1	2	na	na
mRNA.chromosome_1.412.1	3	na	DgyrCDS2196 [Dimorphilus gyrociliatus];RING finger protein 145 [Lingula anatina]
mRNA.chromosome_1.413.1	3	na	RING finger protein 145-like [Dendronephthya gigantea];hypothetical protein FGO68_gene13296 [Halteria grandinella];RING finger protein 145 [Lingula anatina]
mRNA.chromosome_1.414.1	3	na	RING finger protein 145 [Lingula anatina];hypothetical protein FGO68_gene13296 [Halteria grandinella];Zinc finger, RING-type,Zinc finger, RING/FYVE/PHD-type,TRC8 N-terminal domain [Cinara cedri]
mRNA.chromosome_1.415.1	0	na	na
mRNA.chromosome_1.416.1	2	na	E3 ubiquitin-protein ligase RING1-like [Hibiscus syriacus]
mRNA.chromosome_1.417.1	1	na	uncharacterized protein LOC117681478 [Crassostrea gigas];ATP-dependent DNA helicase PIF1 [Mizuhopecten yessoensis];ATP-dependent DNA helicase PIF1-like [Crassostrea gigas]
mRNA.chromosome_1.418.1	1	na	hypothetical protein KP79_PYT16359 [Mizuhopecten yessoensis];hypothetical protein [Bathymodiolus brooksi thiotrophic gill symbiont];hypothetical protein BBROOKSOX_321 [Bathymodiolus brooksi thiotrophic gill symbiont]
mRNA.chromosome_1.421.1	1	na	unnamed protein product [Mytilus coruscus];unnamed protein product [Mytilus coruscus];unnamed protein product [Mytilus coruscus]
mRNA.chromosome_1.422.1	1	GO:0005515	tyrosine-protein phosphatase 10D [Aplysia californica];tyrosine-protein phosphatase 10D-like isoform X1 [Pecten maximus];tyrosine-protein phosphatase 10D isoform X2 [Crassostrea gigas]
mRNA.chromosome_1.423.1	0	na	na
mRNA.chromosome_1.424.1	1	na	na
mRNA.chromosome_1.425.1	0	na	mitogen-activated protein kinase-binding protein 1-like isoform X6 [Crassostrea virginica];mitogen-activated protein kinase-binding protein 1-like isoform X1 [Crassostrea virginica];mitogen-activated protein kinase-binding protein 1-like isoform X5 [Crassostrea virginica]
mRNA.chromosome_1.426.2	2	GO:0005515	mitogen-activated protein kinase-binding protein 1-like isoform X1 [Mizuhopecten yessoensis];mitogen-activated protein kinase-binding protein 1-like isoform X2 [Mizuhopecten yessoensis];Mitogen-activated protein kinase-binding protein 1 [Mizuhopecten yessoensis]
mRNA.chromosome_1.427.1	0	na	pleckstrin homology domain-containing family D member 1-like [Pecten maximus];pleckstrin homology domain-containing family D member 1-like isoform X2 [Mizuhopecten yessoensis]
mRNA.chromosome_1.428.1	2	GO:0003865;GO:0006629;GO:0008202;GO:0016020;GO:0016627;GO:0055114	3-oxo-5-alpha-steroid 4-dehydrogenase 1-like [Pecten maximus]
mRNA.chromosome_1.429.1	0	na	na
mRNA.chromosome_1.432.1	2	GO:0003865;GO:0006629;GO:0008202;GO:0016020;GO:0016627;GO:0055114	3-oxo-5-alpha-steroid 4-dehydrogenase 1-like [Pecten maximus];3-oxo-5-alpha-steroid 4-dehydrogenase 1-like [Crassostrea virginica]
mRNA.chromosome_1.433.1	1	na	Actin, nonmuscle [Mizuhopecten yessoensis];PREDICTED: actin, cytoplasmic-like [Biomphalaria glabrata];actin, cytoplasmic isoform X2 [Dendronephthya gigantea]
mRNA.chromosome_1.436.2	1	GO:0016491;GO:0055114	sulfide:quinone oxidoreductase [Sinonovacula constricta];sulfide:quinone oxidoreductase, mitochondrial [Lingula anatina];SQOR [Mytilus coruscus]
mRNA.chromosome_1.437.1	1	na	acetylcholinesterase [Crassostrea gigas];NLGN [Mytilus coruscus];LOW QUALITY PROTEIN: acetylcholinesterase-like [Crassostrea virginica]
mRNA.chromosome_1.439.1	0	na	na
mRNA.chromosome_1.440.1	2	GO:0005515	Mitogen-activated protein kinase-binding protein 1 [Mizuhopecten yessoensis];mitogen-activated protein kinase-binding protein 1-like isoform X1 [Mizuhopecten yessoensis];mitogen-activated protein kinase-binding protein 1-like isoform X2 [Mizuhopecten yessoensis]
mRNA.chromosome_1.441.1	0	na	PREDICTED: nephrocystin-1-like [Biomphalaria glabrata];hypothetical protein C0Q70_13595 [Pomacea canaliculata];nephrocystin-1-like isoform X2 [Pomacea canaliculata]
mRNA.chromosome_1.442.1	1	na	unnamed protein product [Mytilus coruscus];unnamed protein product [Mytilus coruscus];uncharacterized protein LOC116297336 [Actinia tenebrosa]
mRNA.chromosome_1.443.1	0	na	na
mRNA.chromosome_1.444.1	0	na	na
mRNA.chromosome_1.445.1	0	na	na
mRNA.chromosome_1.446.1	0	na	na
mRNA.chromosome_1.447.1	1	na	unnamed protein product [Mytilus coruscus];hypothetical protein C0Q70_13621 [Pomacea canaliculata]
mRNA.chromosome_1.448.1	2	GO:0005509	calmodulin [Schistosoma bovis];Calmodulin isoform 1 [Schistosoma japonicum]
mRNA.chromosome_1.449.1	1	na	PREDICTED: uncharacterized protein LOC102810160 [Saccoglossus kowalevskii];reverse transcriptase family protein, partial [Bathymodiolus brooksi thiotrophic gill symbiont]
mRNA.chromosome_1.450.1	2	GO:0005509	calmodulin [Pocillopora damicornis];calmodulin [Pocillopora damicornis];calmodulin [Pocillopora damicornis]
mRNA.chromosome_1.451.1	1	GO:0005509	uncharacterized protein LOC5513291 isoform X1 [Nematostella vectensis];uncharacterized protein LOC5513291 isoform X1 [Nematostella vectensis];uncharacterized protein LOC5513291 isoform X1 [Nematostella vectensis]
mRNA.chromosome_1.452.2	0	na	dynein regulatory complex subunit 7-like isoform X1 [Mizuhopecten yessoensis];dynein regulatory complex subunit 7 isoform X4 [Crassostrea gigas]
mRNA.chromosome_1.453.1	1	GO:0007018;GO:0008017;GO:1990939	LOW QUALITY PROTEIN: kinesin-like protein KIF26B [Crassostrea virginica];kinesin-like protein KIF26B isoform X3 [Pecten maximus]
mRNA.chromosome_1.454.1	0	GO:0005515	LOW QUALITY PROTEIN: zinc finger protein 106-like [Crassostrea virginica];LOW QUALITY PROTEIN: zinc finger protein 106-like [Crassostrea virginica];zinc finger protein 106 isoform X1 [Crassostrea gigas]
mRNA.chromosome_1.455.1	0	na	zinc finger protein 106 isoform X1 [Crassostrea gigas];zinc finger protein 106 isoform X2 [Crassostrea gigas];zinc finger protein 106 isoform X3 [Crassostrea gigas]
mRNA.chromosome_1.456.2	1	na	synaptosomal-associated protein 25 isoform X1 [Crassostrea gigas];hypothetical protein EGW08_013981 [Elysia chlorotica];synaptosomal-associated protein 25 isoform X3 [Crassostrea gigas]
mRNA.chromosome_1.457.1	1	GO:0005515	leucine-rich repeat-containing protein 57-like [Pecten maximus]
mRNA.chromosome_1.458.1	0	GO:0017111	cancer-related nucleoside-triphosphatase-like [Pecten maximus];cancer-related nucleoside-triphosphatase [Crassostrea gigas];cancer-related nucleoside-triphosphatase-like [Dendronephthya gigantea]
mRNA.chromosome_1.459.1	2	GO:0005509	calmodulin [Acropora millepora];calmodulin [Acropora millepora];calmodulin [Acropora millepora]
mRNA.chromosome_1.460.1	2	GO:0005509	Calmodulin [Araneus ventricosus];Calmodulin [Taphrina deformans PYCC 5710];hypothetical protein CAPTEDRAFT_154562 [Capitella teleta]
mRNA.chromosome_1.461.1	2	GO:0005509	hypothetical protein AM593_08357, partial [Mytilus galloprovincialis];CALM protein [Pterocles burchelli];hypothetical protein G4228_008080 [Cervus hanglu yarkandensis]
mRNA.chromosome_1.463.1	2	GO:0005509	CALM [Mytilus coruscus];calmodulin-like [Crassostrea virginica];calmodulin [Crassostrea gigas]
mRNA.chromosome_1.464.1	1	na	craniofacial development protein 2-like [Crassostrea virginica];putative craniofacial development protein 2-like [Apostichopus japonicus];putative craniofacial development protein 2-like [Apostichopus japonicus]
mRNA.chromosome_1.465.1	0	na	na
mRNA.chromosome_1.466.1	1	na	piggyBac transposable element-derived protein 4-like [Pecten maximus];unnamed protein product [Mytilus coruscus];unnamed protein product [Mytilus coruscus]
mRNA.chromosome_1.467.1	2	GO:0005509	unnamed protein product [Coregonus sp. 'balchen'];calmodulin-like protein [Euroglyphus maynei];calmodulin-A isoform X1 [Paramormyrops kingsleyae]
mRNA.chromosome_1.468.1	0	na	na
mRNA.chromosome_1.469.1	0	na	na
mRNA.chromosome_1.470.1	1	GO:0007165	hypothetical protein OJAV_G00201840 [Oryzias javanicus];toll-like receptor 22 [Oryzias melastigma];PREDICTED: uncharacterized protein LOC109474335 [Branchiostoma belcheri]
mRNA.chromosome_1.471.1	1	na	na
mRNA.chromosome_1.473.2	3	GO:0005509	Fibrillin-1,Fibulin-1,Fibulin-2,Mucin-like protein,Fibulin-5,Matrilin-3,Fibrillin-2,Multiple epidermal growth factor-like domains protein 6,Latent-transforming growth factor beta-binding protein 4 [Mytilus coruscus];Fibrillin-1,Fibulin-1,Fibulin-2,Mucin-like protein,Fibulin-5,Matrilin-3,Fibrillin-2,Multiple epidermal growth factor-like domains protein 6,Latent-transforming growth factor beta-bind…
mRNA.chromosome_1.475.1	3	GO:0005509	uncharacterized protein LOC5501396 [Nematostella vectensis];uncharacterized protein LOC5501396 [Nematostella vectensis];uncharacterized protein LOC5501396 [Nematostella vectensis]
mRNA.chromosome_1.476.2	3	GO:0005509	uncharacterized protein LOC106171955 [Lingula anatina];uncharacterized protein LOC106173528 [Lingula anatina];unnamed protein product [Mytilus coruscus]
mRNA.chromosome_1.478.1	3	GO:0005509	sarcoplasmic calcium binding protein [Ruditapes philippinarum];sarcoplasmic calcium binding protein [Ruditapes philippinarum];sarcoplasmic calcium-binding protein [Meretrix lusoria]
mRNA.chromosome_1.479.1	3	GO:0005509	sarcoplasmic calcium binding protein [Ruditapes philippinarum];sarcoplasmic calcium binding protein [Ruditapes philippinarum];sarcoplasmic calcium-binding protein [Meretrix lusoria]
mRNA.chromosome_1.480.1	1	GO:0003676	uncharacterized protein LOC117688441 [Crassostrea gigas];uncharacterized protein LOC117314595 [Pecten maximus]
mRNA.chromosome_1.482.1	1	na	uncharacterized protein LOC117687097 [Crassostrea gigas];uncharacterized protein LOC105348491 isoform X2 [Crassostrea gigas];uncharacterized protein LOC105348491 isoform X1 [Crassostrea gigas]
mRNA.chromosome_1.483.1	2	na	sarcoplasmic calcium binding protein [Ruditapes philippinarum];sarcoplasmic calcium binding protein [Ruditapes philippinarum];sarcoplasmic calcium-binding protein [Meretrix lusoria]
mRNA.chromosome_1.484.1	0	na	na
mRNA.chromosome_1.485.1	3	GO:0005509	unnamed protein product [Mytilus coruscus];uncharacterized protein LOC111115988 [Crassostrea virginica];uncharacterized protein LOC111113793 [Crassostrea virginica]
mRNA.chromosome_1.486.1	3	GO:0005509	unnamed protein product [Mytilus coruscus];uncharacterized protein LOC111115988 [Crassostrea virginica];CTBS [Mytilus coruscus]
mRNA.chromosome_1.487.1	3	GO:0007156;GO:0016020	PREDICTED: protocadherin Fat 4-like [Biomphalaria glabrata];PREDICTED: protocadherin Fat 4-like [Biomphalaria glabrata];PREDICTED: protocadherin Fat 4-like [Biomphalaria glabrata]
mRNA.chromosome_1.489.1	3	GO:0005509;GO:0007156;GO:0016020	protocadherin Fat 4-like [Crassostrea virginica];protocadherin Fat 4-like [Crassostrea virginica];protocadherin Fat 4-like [Crassostrea virginica]
mRNA.chromosome_1.490.1	1	na	hypothetical protein KP79_PYT19784 [Mizuhopecten yessoensis];hypothetical protein KP79_PYT22852 [Mizuhopecten yessoensis];hypothetical protein parPi_0001615 [Paroedura picta]
mRNA.chromosome_1.491.1	0	na	protein numb-like isoform X2 [Mizuhopecten yessoensis];protein numb-like isoform X7 [Mizuhopecten yessoensis];protein numb-like isoform X2 [Pecten maximus]
mRNA.chromosome_1.492.1	1	GO:0016021	lysoplasmalogenase-like protein TMEM86A [Crassostrea virginica];lysoplasmalogenase-like protein TMEM86A [Crassostrea virginica]
mRNA.chromosome_1.494.1	0	na	hypothetical protein mMyoMyo1_008368 [Myotis myotis];hypothetical protein mMyoMyo1_008368 [Myotis myotis];hypothetical protein mMyoMyo1_008368 [Myotis myotis]
mRNA.chromosome_1.496.1	0	na	unnamed protein product [Mytilus coruscus];unnamed protein product [Mytilus coruscus];uncharacterized protein LOC114974738 [Acropora millepora]
mRNA.chromosome_1.497.1	1	na	hypothetical protein KP79_PYT02570 [Mizuhopecten yessoensis];hypothetical protein KP79_PYT01623 [Mizuhopecten yessoensis]
mRNA.chromosome_1.499.1	1	na	hypothetical protein KP79_PYT01623 [Mizuhopecten yessoensis];predicted protein [Nematostella vectensis]
mRNA.chromosome_1.500.1	1	na	unnamed protein product [Mytilus coruscus];unnamed protein product [Mytilus coruscus]
mRNA.chromosome_1.501.1	0	na	uncharacterized protein LOC111121950 [Crassostrea virginica];hypothetical protein KP79_PYT00414 [Mizuhopecten yessoensis]
mRNA.chromosome_1.505.1	1	na	PREDICTED: LOW QUALITY PROTEIN: baculoviral IAP repeat-containing protein 1 [Charadrius vociferus];inhibitor of apoptosis 1 protein, partial [Glossina morsitans morsitans];BIRC1 protein [Alca torda]
mRNA.chromosome_1.506.1	1	na	TATA-box-binding protein 2-like [Crassostrea virginica];TATA-box-binding protein 2-like [Crassostrea virginica];TATA-box-binding protein 2-like [Crassostrea virginica]
mRNA.chromosome_1.507.2	0	na	na
mRNA.chromosome_1.508.2	1	GO:0005576	PREDICTED: serum amyloid A-5 protein-like isoform X2 [Branchiostoma belcheri];PREDICTED: serum amyloid A-5 protein-like isoform X3 [Branchiostoma belcheri]
mRNA.chromosome_1.509.3	0	na	cilia- and flagella-associated protein 61-like [Pecten maximus];cilia- and flagella-associated protein 61-like isoform X1 [Mizuhopecten yessoensis]
mRNA.chromosome_1.511.2	1	GO:0004672;GO:0004674;GO:0005515;GO:0005524;GO:0006468	serine/threonine-protein kinase MRCK alpha-like isoform X2 [Pecten maximus];serine/threonine-protein kinase MRCK alpha isoform X6 [Crassostrea gigas]
mRNA.chromosome_1.513.1	1	GO:0016021;GO:0016907	LOW QUALITY PROTEIN: muscarinic acetylcholine receptor M1-like [Pecten maximus];LOW QUALITY PROTEIN: muscarinic acetylcholine receptor M1 [Crassostrea gigas]
mRNA.chromosome_1.514.1	1	na	uncharacterized protein LOC105341662 [Crassostrea gigas];uncharacterized protein LOC111108554 isoform X3 [Crassostrea virginica]
mRNA.chromosome_1.514.4	1	na	na
mRNA.chromosome_1.517.1	1	GO:0004842	E3 ubiquitin-protein ligase UPL2-like isoform X1 [Crassostrea gigas];uncharacterized protein LOC111102048 [Crassostrea virginica]
mRNA.chromosome_1.518.1	0	na	na
mRNA.chromosome_1.519.1	1	na	uncharacterized protein LOC117328536 [Pecten maximus];uncharacterized protein LOC117333761 isoform X2 [Pecten maximus];uncharacterized protein LOC117318335 [Pecten maximus]
mRNA.chromosome_1.520.1	1	na	uncharacterized protein LOC105322137 [Crassostrea gigas];uncharacterized protein LOC117684597 [Crassostrea gigas];hypothetical protein pdam_00025959 [Pocillopora damicornis]
mRNA.chromosome_1.521.1	1	na	unnamed protein product [Mytilus coruscus];unnamed protein product [Mytilus coruscus];unnamed protein product [Mytilus coruscus]
mRNA.chromosome_1.523.1	1	na	Exodeoxyribonuclease III [Bathymodiolus brooksi thiotrophic gill symbiont];reverse transcriptase family protein, partial [Bathymodiolus brooksi thiotrophic gill symbiont];PREDICTED: RNA-directed DNA polymerase from mobile element jockey-like, partial [Saccoglossus kowalevskii]
mRNA.chromosome_1.526.1	1	na	na
mRNA.chromosome_1.527.1	0	na	uncharacterized protein LOC117323419 isoform X3 [Pecten maximus];uncharacterized protein LOC117323419 isoform X2 [Pecten maximus];uncharacterized protein LOC117323419 isoform X1 [Pecten maximus]
mRNA.chromosome_1.528.1	1	GO:0005515	dynein regulatory complex subunit 5-like [Pecten maximus]
mRNA.chromosome_1.529.1	0	na	na
mRNA.chromosome_1.530.3	0	na	hypothetical protein EGW08_010496 [Elysia chlorotica];cysteine-rich PDZ-binding protein-like [Mizuhopecten yessoensis]
mRNA.chromosome_1.531.1	3	GO:0022857;GO:0055085	solute carrier family 46 member 3 isoform X1 [Crassostrea gigas]
mRNA.chromosome_1.532.1	3	GO:0022857;GO:0055085	SLC46A3 [Mytilus coruscus]
mRNA.chromosome_1.533.1	2	GO:0019825;GO:0020037	non-symbiotic hemoglobin 1-like [Crassostrea virginica];hypothetical protein OCBIM_22002814mg, partial [Octopus bimaculoides];non-symbiotic hemoglobin 1 [Crassostrea gigas]
mRNA.chromosome_1.535.1	1	na	HARBI1 [Mytilus coruscus];HARBI1 [Mytilus coruscus];putative nuclease HARBI1 [Crassostrea virginica]
mRNA.chromosome_1.536.1	1	na	na
mRNA.chromosome_1.539.1	1	na	unnamed protein product [Mytilus coruscus];unnamed protein product [Mytilus coruscus];unnamed protein product [Mytilus coruscus]
mRNA.chromosome_1.540.1	0	na	choline-binding surface protein A [Streptococcus pneumoniae];choline-binding surface protein A [Streptococcus pneumoniae];hypothetical protein, partial [Streptococcus pneumoniae]
mRNA.chromosome_1.541.1	2	GO:0019825;GO:0020037	non-symbiotic hemoglobin 1-like [Crassostrea virginica];non-symbiotic hemoglobin 1 [Crassostrea gigas];PREDICTED: non-symbiotic hemoglobin-like [Octopus bimaculoides]
mRNA.chromosome_1.542.1	0	GO:0004869	PREDICTED: cystatin-like protein [Bemisia tabaci]
mRNA.chromosome_1.543.1	0	na	basal body-orientation factor 1 isoform X3 [Crassostrea gigas];basal body-orientation factor 1 isoform X4 [Crassostrea gigas];basal body-orientation factor 1-like isoform X2 [Crassostrea virginica]
mRNA.chromosome_1.544.1	1	GO:0005267;GO:0016020;GO:0071805	potassium channel subfamily K member 2-like isoform X2 [Mizuhopecten yessoensis]
mRNA.chromosome_1.545.1	0	na	na
mRNA.chromosome_1.546.1	2	na	na
mRNA.chromosome_1.547.1	3	GO:0000166;GO:0004812;GO:0004830;GO:0005524;GO:0006418;GO:0006436	tryptophan--tRNA ligase, cytoplasmic-like [Crassostrea virginica];WARS [Mytilus coruscus];tryptophan--tRNA ligase, cytoplasmic [Crassostrea gigas]
mRNA.chromosome_1.548.1	3	GO:0006418	tryptophanyl tRNA synthetase WARS, partial [Ostrea edulis];WARS [Mytilus coruscus];tryptophan--tRNA ligase, cytoplasmic-like [Centruroides sculpturatus]
mRNA.chromosome_1.549.1	3	GO:0000166;GO:0004812;GO:0004830;GO:0005524;GO:0006418;GO:0006436	WARS [Mytilus coruscus]
mRNA.chromosome_1.550.1	2	na	na
mRNA.chromosome_1.551.1	0	na	A-kinase anchor protein 5-like [Pecten maximus];A-kinase anchor protein 5-like [Pecten maximus];A-kinase anchor protein 5-like [Pecten maximus]
mRNA.chromosome_1.552.2	0	na	na
mRNA.chromosome_1.553.1	3	GO:0000166;GO:0004812;GO:0004830;GO:0005524;GO:0006418;GO:0006436	tryptophan--tRNA ligase, cytoplasmic-like [Crassostrea gigas];tryptophan--tRNA ligase, cytoplasmic-like [Crassostrea virginica];tryptophan--tRNA ligase, cytoplasmic [Crassostrea gigas]
mRNA.chromosome_1.555.1	3	GO:0000166;GO:0004812;GO:0004830;GO:0005524;GO:0006418;GO:0006436	tryptophan--tRNA ligase, cytoplasmic-like [Branchiostoma floridae];WARS [Mytilus coruscus];WARS [Mytilus coruscus]
mRNA.chromosome_1.556.1	2	na	na
mRNA.chromosome_1.557.1	2	GO:0000166;GO:0004812;GO:0004830;GO:0005524;GO:0006418;GO:0006436	WARS [Mytilus coruscus];tryptophanyl tRNA synthetase WARS, partial [Ostrea edulis]
mRNA.chromosome_1.558.1	2	GO:0000166;GO:0004812;GO:0005524;GO:0006418	Tryptophan--tRNA ligase, cytoplasmic [Amphibalanus amphitrite];tryptophan--tRNA cytoplasmic [Brachionus plicatilis];hypothetical protein CAPTEDRAFT_161193 [Capitella teleta]
mRNA.chromosome_1.559.1	3	na	tryptophan--tRNA ligase, cytoplasmic-like [Branchiostoma floridae];tryptophan--tRNA ligase, cytoplasmic-like, partial [Cryptotermes secundus]
mRNA.chromosome_1.560.1	3	GO:0000166;GO:0004812;GO:0004830;GO:0005524;GO:0006418;GO:0006436	tryptophan--tRNA ligase, cytoplasmic-like [Crassostrea gigas];tryptophan--tRNA ligase, cytoplasmic [Crassostrea gigas];tryptophan--tRNA ligase, cytoplasmic-like [Branchiostoma floridae]
mRNA.chromosome_1.561.1	3	GO:0000166;GO:0004812;GO:0004830;GO:0005524;GO:0006418;GO:0006436	tryptophan--tRNA ligase, cytoplasmic-like [Crassostrea virginica];tryptophan--tRNA ligase, cytoplasmic [Crassostrea gigas];tryptophan--tRNA ligase, cytoplasmic-like [Crassostrea gigas]
mRNA.chromosome_1.562.1	3	GO:0000166;GO:0004812;GO:0005524;GO:0006418	PREDICTED: tryptophan--tRNA ligase, cytoplasmic-like, partial [Saccoglossus kowalevskii];Tryptophanyl-tRNA synthetase, cytoplasmic [Pteropus alecto];WARS [Mytilus coruscus]
mRNA.chromosome_1.563.1	3	GO:0000166;GO:0004812;GO:0004830;GO:0005524;GO:0006418;GO:0006436	hypothetical protein TCAL_04770 [Tigriopus californicus];tryptophan-trna cytoplasmic, partial [Mytilus galloprovincialis]
mRNA.chromosome_1.564.1	3	GO:0000166;GO:0004812;GO:0004830;GO:0005524;GO:0006418;GO:0006436	WARS [Mytilus coruscus];Tryptophan--tRNA ligase, cytoplasmic [Amphibalanus amphitrite];tryptophan--tRNA ligase, cytoplasmic-like [Crassostrea gigas]
mRNA.chromosome_1.563.3	3	GO:0000166;GO:0004812;GO:0004830;GO:0005524;GO:0006418;GO:0006436	tryptophan--tRNA ligase, cytoplasmic-like [Branchiostoma floridae];tryptophan--tRNA ligase, cytoplasmic [Crassostrea gigas]
mRNA.chromosome_1.565.1	1	na	Alpha-tocopherol transfer protein-like [Armadillidium vulgare];Alpha-tocopherol transfer protein-like [Armadillidium nasatum];LOW QUALITY PROTEIN: clavesin-2-like [Penaeus vannamei]
mRNA.chromosome_1.566.1	2	GO:0005509	calmodulin-A isoform X4 [Lingula anatina]
mRNA.chromosome_1.567.1	1	GO:0008270	uncharacterized protein LOC110455789 [Mizuhopecten yessoensis]
mRNA.chromosome_1.569.1	2	GO:0005509	putative calmodulin [Scenedesmus sp. NREL 46B-D3];putative calmodulin [Scenedesmus sp. NREL 46B-D3];calmodulin [Raphidocelis subcapitata]
mRNA.chromosome_1.570.1	1	na	uncharacterized protein LOC112570649 [Pomacea canaliculata];uncharacterized protein LOC111131754 isoform X3 [Crassostrea virginica];uncharacterized protein LOC111131736 isoform X3 [Crassostrea virginica]
mRNA.chromosome_1.571.1	3	GO:0005509	hypothetical protein B4U79_08035 [Dinothrombium tinctorium];calmodulin-like protein [Pisum sativum]
mRNA.chromosome_1.572.1	3	GO:0005509	calmodulin-alpha-like [Boleophthalmus pectinirostris];calmodulin [Mus musculus]
mRNA.chromosome_1.573.1	0	na	na
mRNA.chromosome_1.574.1	3	GO:0005509	na
mRNA.chromosome_1.575.1	3	GO:0005509	LADA_0C03004g1_1 [Lachancea dasiensis CBS 10888]
mRNA.chromosome_1.577.1	1	GO:0004067;GO:0016787	isoaspartyl peptidase/L-asparaginase-like [Mizuhopecten yessoensis];Isoaspartyl peptidase/L-asparaginase [Mizuhopecten yessoensis]
mRNA.chromosome_1.578.1	3	na	hypothetical protein OCBIM_22028455mg, partial [Octopus bimaculoides];unnamed protein product [Mytilus coruscus];UDP-D-xylose:L-fucose alpha-1,3-D-xylosyltransferase 1 isoform X2 [Crassostrea gigas]
mRNA.chromosome_1.579.1	3	na	uncharacterized protein LOC117333144 [Pecten maximus];UDP-D-xylose:L-fucose alpha-1,3-D-xylosyltransferase 1 isoform X2 [Crassostrea gigas]
mRNA.chromosome_1.580.1	3	na	uncharacterized protein LOC117333144 [Pecten maximus];unnamed protein product [Mytilus coruscus]
mRNA.chromosome_1.581.1	3	na	uncharacterized protein LOC117333144 [Pecten maximus];UDP-D-xylose:L-fucose alpha-1,3-D-xylosyltransferase 1 isoform X2 [Crassostrea gigas]
mRNA.chromosome_1.582.2	3	na	uncharacterized protein LOC117333144 [Pecten maximus];UDP-D-xylose:L-fucose alpha-1,3-D-xylosyltransferase 1 isoform X2 [Crassostrea gigas]
mRNA.chromosome_1.585.1	3	na	UDP-D-xylose:L-fucose alpha-1,3-D-xylosyltransferase 1 isoform X2 [Crassostrea gigas];UDP-D-xylose:L-fucose alpha-1,3-D-xylosyltransferase 1 isoform X1 [Crassostrea gigas];uncharacterized protein LOC117333144 [Pecten maximus]
mRNA.chromosome_1.586.1	3	na	uncharacterized protein LOC117333144 [Pecten maximus];UDP-D-xylose:L-fucose alpha-1,3-D-xylosyltransferase 1 isoform X2 [Crassostrea gigas];UDP-D-xylose:L-fucose alpha-1,3-D-xylosyltransferase 1 isoform X1 [Crassostrea gigas]
mRNA.chromosome_1.587.1	1	GO:0005515	unnamed protein product [Mytilus coruscus];PREDICTED: leucine-rich repeat-containing protein 74B-like isoform X3 [Lates calcarifer];PREDICTED: leucine-rich repeat-containing protein 74B-like isoform X1 [Lates calcarifer]
mRNA.chromosome_1.588.1	1	GO:0005509	leucine-rich repeat-containing protein 74B-like isoform X2 [Pecten maximus];leucine-rich repeat-containing protein 74B-like isoform X3 [Pecten maximus]
mRNA.chromosome_1.589.2	1	GO:0055085	solute carrier family 25 member 45-like [Crassostrea virginica];solute carrier family 25 member 45-like [Crassostrea virginica]
mRNA.chromosome_1.590.1	0	GO:0003723;GO:0003735;GO:0005840;GO:0006412	hypothetical protein C0Q70_14026 [Pomacea canaliculata];28S ribosomal protein S5, mitochondrial-like [Pomacea canaliculata];28S ribosomal protein S5, mitochondrial [Aplysia californica]
mRNA.chromosome_1.591.1	1	GO:0005515	LOW QUALITY PROTEIN: WD repeat-containing protein 25-like [Pecten maximus]
mRNA.chromosome_1.592.1	1	GO:0000166;GO:0004812;GO:0004830;GO:0005524;GO:0006418;GO:0006436	WARS [Mytilus coruscus];tryptophan--tRNA ligase, cytoplasmic [Crassostrea gigas];tryptophan--tRNA ligase, cytoplasmic [Crassostrea gigas]
mRNA.chromosome_1.594.1	0	na	na
mRNA.chromosome_1.595.1	1	na	uncharacterized protein LOC110452664 [Mizuhopecten yessoensis];unnamed protein product [Mytilus coruscus]
mRNA.chromosome_1.596.1	3	GO:0005515	spectrin beta chain, non-erythrocytic 5 isoform X6 [Crassostrea gigas];spectrin beta chain, non-erythrocytic 5 isoform X6 [Crassostrea gigas];spectrin beta chain, non-erythrocytic 5 isoform X6 [Crassostrea gigas]
mRNA.chromosome_1.598.2	3	GO:0005515;GO:0005543	spectrin beta chain, non-erythrocytic 5-like isoform X4 [Mizuhopecten yessoensis];spectrin beta chain, non-erythrocytic 5-like isoform X4 [Mizuhopecten yessoensis];spectrin beta chain, non-erythrocytic 5-like isoform X4 [Mizuhopecten yessoensis]
mRNA.chromosome_1.599.1	3	GO:0016021	membrane progestin receptor alpha-B-like [Pecten maximus];Membrane progestin receptor alpha-B [Mizuhopecten yessoensis]
mRNA.chromosome_1.601.1	3	GO:0016021	membrane progestin receptor beta-like [Pecten maximus]
mRNA.chromosome_1.602.1	3	GO:0016021	membrane progestin receptor beta-like [Pecten maximus]
mRNA.chromosome_1.603.1	0	na	hypothetical protein CAPTEDRAFT_191509 [Capitella teleta];unnamed protein product [Enterobius vermicularis];unnamed protein product [Anisakis simplex]
mRNA.chromosome_1.604.1	1	GO:0008270	uncharacterized protein LOC117339168 isoform X1 [Pecten maximus];unnamed protein product [Mytilus coruscus]
mRNA.chromosome_1.605.2	1	GO:0005515;GO:0008168;GO:0032259	CMTR1 [Mytilus coruscus];cap-specific mRNA (nucleoside-2'-O-)-methyltransferase 1-like [Pecten maximus];cap-specific mRNA (nucleoside-2'-O-)-methyltransferase 1 [Crassostrea gigas]
mRNA.chromosome_1.606.1	0	GO:0005737;GO:0042325	protein phosphatase 1 regulatory subunit 14C-like isoform X2 [Mizuhopecten yessoensis];protein phosphatase 1 regulatory subunit 14C-like [Pecten maximus]
mRNA.chromosome_1.607.1	0	na	Low-density lipoprotein receptor-related protein 11 [Mizuhopecten yessoensis];low-density lipoprotein receptor-related protein 11-like isoform X2 [Mizuhopecten yessoensis];uncharacterized protein LOC112570810 [Pomacea canaliculata]
mRNA.chromosome_1.608.1	0	GO:0005515	uncharacterized protein LOC111129299, partial [Crassostrea virginica];uncharacterized protein LOC105322151 [Crassostrea gigas];unnamed protein product [Mytilus coruscus]
mRNA.chromosome_1.609.1	0	na	na
mRNA.chromosome_1.610.1	1	GO:0004719;GO:0006464	hypothetical protein EGW08_018603 [Elysia chlorotica];PREDICTED: protein-L-isoaspartate(D-aspartate) O-methyltransferase-like [Biomphalaria glabrata]
mRNA.chromosome_1.611.1	0	na	na
mRNA.chromosome_1.612.2	1	na	hypothetical protein FQA47_004439 [Oryzias melastigma];hypothetical protein FQA47_007981 [Oryzias melastigma]
mRNA.chromosome_1.616.1	1	na	solute carrier family 22 member 15 [Labeo rohita]
mRNA.chromosome_1.617.1	1	na	na
mRNA.chromosome_1.618.1	1	na	unnamed protein product [Mytilus coruscus];unnamed protein product [Mytilus coruscus];unnamed protein product [Mytilus coruscus]
mRNA.chromosome_1.620.1	1	na	unnamed protein product [Mytilus coruscus];unnamed protein product [Mytilus coruscus];unnamed protein product [Mytilus coruscus]
mRNA.chromosome_1.621.1	1	na	beta-1,4-glucuronyltransferase 1-like [Pecten maximus]
mRNA.chromosome_1.623.2	1	GO:0001522;GO:0003723;GO:0009451;GO:0009982	tRNA pseudouridine synthase Pus10 isoform X1 [Octopus vulgaris];PREDICTED: putative tRNA pseudouridine synthase Pus10 [Octopus bimaculoides];hypothetical protein OCBIM_22002809mg, partial [Octopus bimaculoides]
mRNA.chromosome_1.624.1	0	na	na
mRNA.chromosome_1.625.1	0	na	na
mRNA.chromosome_1.626.1	1	GO:0005884;GO:0008017;GO:0045010	uncharacterized protein LOC117324037 [Pecten maximus];uncharacterized protein LOC117324037 [Pecten maximus]
mRNA.chromosome_1.627.1	0	na	myosin C [Plasmodium sp. gorilla clade G3];transcription factor with AP2 domain(s) [Plasmodium sp. DRC-Itaito]
mRNA.chromosome_1.628.1	0	na	gremlin-2 [Sarcophilus harrisii];gremlin-2 [Phascolarctos cinereus]
mRNA.chromosome_1.629.1	4	GO:0003924;GO:0005525;GO:0007264	rho-related GTP-binding protein RhoU-like [Pecten maximus]
mRNA.chromosome_1.630.1	2	na	protein Hook homolog 1 [Crassostrea gigas];uncharacterized protein LOC117689166 [Crassostrea gigas];uncharacterized protein LOC109619442 [Crassostrea gigas]
mRNA.chromosome_1.631.1	1	na	unnamed protein product [Mytilus coruscus];unnamed protein product [Mytilus coruscus];unnamed protein product [Mytilus coruscus]
mRNA.chromosome_1.632.2	0	GO:0008168	uncharacterized protein LOC117320741 [Pecten maximus]
mRNA.chromosome_1.633.1	1	na	mucin-5AC-like, partial [Ixodes scapularis];Mucin-5B [Mizuhopecten yessoensis];mucin-5AC-like [Mizuhopecten yessoensis]
mRNA.chromosome_1.634.1	0	na	abscission/NoCut checkpoint regulator-like isoform X2 [Pecten maximus];abscission/NoCut checkpoint regulator-like isoform X1 [Pecten maximus]
mRNA.chromosome_1.635.1	0	na	unnamed protein product [Mytilus coruscus];abscission/NoCut checkpoint regulator-like [Crassostrea gigas]
mRNA.chromosome_1.636.1	2	na	na
mRNA.chromosome_1.637.1	0	na	uncharacterized secreted protein ARB_06907-like [Lingula anatina];LOW QUALITY PROTEIN: uncharacterized secreted protein ARB_06907-like [Pecten maximus];uncharacterized secreted protein ARB_06907-like isoform X2 [Crassostrea gigas]
mRNA.chromosome_1.638.1	1	GO:0008374;GO:0016746;GO:0044255	dihydroxyacetone phosphate acyltransferase-like [Pecten maximus];dihydroxyacetone phosphate acyltransferase [Crassostrea gigas]
mRNA.chromosome_1.639.1	3	GO:0005509	DgyrCDS11484 [Dimorphilus gyrociliatus];hypothetical protein GH733_009321 [Mirounga leonina];hypothetical protein AM593_08357, partial [Mytilus galloprovincialis]
mRNA.chromosome_1.640.1	3	GO:0005509	calmodulin-A isoform X2 [Crassostrea gigas]
mRNA.chromosome_1.641.1	3	GO:0005509	calmodulin-like protein 3 [Echinops telfairi];calmodulin-like protein 3 [Echinops telfairi]
mRNA.chromosome_1.642.1	3	GO:0005509	calmodulin-A [Crassostrea gigas];hypothetical protein FD754_015337 [Muntiacus muntjak]
mRNA.chromosome_1.643.1	3	GO:0005509	hypothetical protein NSK_006412 [Nannochloropsis salina CCMP1776];hypothetical protein NSK_006412 [Nannochloropsis salina CCMP1776]
mRNA.chromosome_1.644.1	4	na	zinc finger protein Gfi-1b-like [Crassostrea gigas];LOW QUALITY PROTEIN: zinc finger protein Gfi-1b-like [Crassostrea virginica]
mRNA.chromosome_1.645.1	0	na	aftiphilin-like isoform X5 [Pecten maximus];aftiphilin-like isoform X3 [Pecten maximus];aftiphilin-like isoform X2 [Pecten maximus]
mRNA.chromosome_1.646.1	1	na	N-acetylated-alpha-linked acidic dipeptidase 2-like [Crassostrea virginica];N-acetylated-alpha-linked acidic dipeptidase 2-like [Crassostrea virginica];N-acetylated-alpha-linked acidic dipeptidase 2-like [Pecten maximus]
mRNA.chromosome_1.649.1	3	GO:0005509	na
mRNA.chromosome_1.650.1	3	GO:0005509	CTBS [Mytilus coruscus];CTBS [Mytilus coruscus]
mRNA.chromosome_1.651.1	3	na	na
mRNA.chromosome_1.652.1	3	GO:0005509	na
mRNA.chromosome_1.655.1	0	na	unnamed protein product [Mytilus coruscus];PIF1 [Mytilus coruscus]
mRNA.chromosome_1.656.1	2	GO:0005509	hypothetical protein AM593_10233, partial [Mytilus galloprovincialis];unnamed protein product [Mytilus coruscus]
mRNA.chromosome_1.657.1	4	na	unnamed protein product [Mytilus coruscus];uncharacterized protein LOC110456045 [Mizuhopecten yessoensis];uncharacterized protein LOC110443135 [Mizuhopecten yessoensis]
mRNA.chromosome_1.658.1	4	na	hypothetical protein BSL78_02744 [Apostichopus japonicus];unnamed protein product [Mytilus coruscus];uncharacterized protein LOC110443135 [Mizuhopecten yessoensis]
mRNA.chromosome_1.659.1	4	na	unnamed protein product [Mytilus coruscus];uncharacterized protein LOC117682873 [Crassostrea gigas];uncharacterized protein LOC110443135 [Mizuhopecten yessoensis]
mRNA.chromosome_1.660.1	1	na	na
mRNA.chromosome_1.661.1	2	GO:0005509	uncharacterized protein LOC105325250 [Crassostrea gigas]
mRNA.chromosome_1.662.2	1	na	N-acetylated-alpha-linked acidic dipeptidase 2-like [Crassostrea virginica];N-acetylated-alpha-linked acidic dipeptidase 2-like [Crassostrea virginica];N-acetylated-alpha-linked acidic dipeptidase 2 [Crassostrea gigas]
mRNA.chromosome_1.663.1	1	na	N-acetylated-alpha-linked acidic dipeptidase 2-like [Crassostrea virginica];N-acetylated-alpha-linked acidic dipeptidase 2-like [Crassostrea virginica];N-acetylated-alpha-linked acidic dipeptidase 2 [Crassostrea gigas]
mRNA.chromosome_1.664.1	2	na	LOW QUALITY PROTEIN: extracellular tyrosine-protein kinase PKDCC-like [Pecten maximus]
mRNA.chromosome_1.665.1	1	na	C-type lectin domain family 4 member F-like [Branchiostoma floridae];putative perlucin 5 [Haliotis discus discus];uncharacterized protein LOC111132757 [Crassostrea virginica]
mRNA.chromosome_1.666.1	0	na	na
mRNA.chromosome_1.667.4	3	na	LOW QUALITY PROTEIN: extracellular tyrosine-protein kinase PKDCC-like [Pecten maximus]
mRNA.chromosome_1.668.3	3	na	LOW QUALITY PROTEIN: extracellular tyrosine-protein kinase PKDCC-like [Pecten maximus]
mRNA.chromosome_1.669.1	1	GO:0004672;GO:0005524;GO:0006468	na
mRNA.chromosome_1.670.1	0	GO:0000398;GO:0005681	SNW domain-containing protein 1-like [Pecten maximus];SNW domain-containing protein 1-like [Crassostrea virginica]
mRNA.chromosome_1.671.1	4	GO:0000077;GO:0004672;GO:0004694;GO:0005524;GO:0006468;GO:0010998	LOW QUALITY PROTEIN: eIF-2-alpha kinase GCN2-like [Pecten maximus];Eukaryotic translation initiation factor 2-alpha kinase 4 [Mizuhopecten yessoensis];eIF-2-alpha kinase GCN2-like [Mizuhopecten yessoensis]
mRNA.chromosome_1.672.1	3	GO:0016021	uncharacterized protein LOC117323836 [Pecten maximus];uncharacterized protein LOC117323834 [Pecten maximus]
mRNA.chromosome_1.673.1	3	GO:0016021	uncharacterized protein LOC117323836 [Pecten maximus];uncharacterized protein LOC105336309 [Crassostrea gigas];uncharacterized protein LOC111128677 [Crassostrea virginica]
mRNA.chromosome_1.674.1	3	GO:0016021	uncharacterized protein LOC117323836 [Pecten maximus];uncharacterized protein LOC105336309 [Crassostrea gigas];uncharacterized protein LOC111128677 [Crassostrea virginica]
mRNA.chromosome_1.676.1	3	GO:0016021	uncharacterized protein LOC117323836 [Pecten maximus];uncharacterized protein LOC117323834 [Pecten maximus]
mRNA.chromosome_1.677.1	1	na	uncharacterized protein LOC117335635 isoform X3 [Pecten maximus];uncharacterized protein LOC117335635 isoform X2 [Pecten maximus];uncharacterized protein LOC117339248 isoform X1 [Pecten maximus]
mRNA.chromosome_1.678.1	0	na	unnamed protein product [Mytilus coruscus];unnamed protein product [Mytilus coruscus];unnamed protein product [Mytilus coruscus]
mRNA.chromosome_1.679.1	1	GO:0005524;GO:0006468	serine/threonine-protein kinase D3-like isoform X6 [Pecten maximus];serine/threonine-protein kinase D3-like isoform X2 [Pecten maximus];serine/threonine-protein kinase D3-like isoform X6 [Mizuhopecten yessoensis]
mRNA.chromosome_1.680.1	0	na	interactor protein for cytohesin exchange factors 1-like [Crassostrea gigas];PH domain-containing protein DDB_G0274775-like [Pecten maximus]
mRNA.chromosome_1.681.1	3	na	macrophage-expressed gene 1 protein-like [Acropora millepora]
mRNA.chromosome_1.682.1	3	na	macrophage expressed protein [Haliotis corrugata];macrophage expressed protein [Haliotis rufescens]
mRNA.chromosome_1.683.1	1	GO:0006486;GO:0008417;GO:0016020	unnamed protein product [Mytilus coruscus];unnamed protein product [Mytilus coruscus]
mRNA.chromosome_1.687.1	1	na	Protein Star, partial [Armadillidium vulgare];Protein Star [Armadillidium vulgare];Protein Star [Portunus trituberculatus]
mRNA.chromosome_1.688.1	1	na	uncharacterized protein LOC117681799 [Crassostrea gigas];uncharacterized protein LOC109620803 [Crassostrea gigas];zinc finger MYM-type protein 2-like [Crassostrea gigas]
mRNA.chromosome_1.689.1	0	na	na
mRNA.chromosome_1.690.1	1	GO:0055114	retinol dehydrogenase 12 isoform X1 [Crassostrea gigas];WW domain-containing oxidoreductase [Crassostrea gigas]
mRNA.chromosome_1.691.1	1	GO:0016021;GO:0055085	SLC24A4 [Mytilus coruscus];sodium/potassium/calcium exchanger 4-like [Mizuhopecten yessoensis]
mRNA.chromosome_1.693.1	1	na	unnamed protein product [Mytilus coruscus];unnamed protein product [Mytilus coruscus]
mRNA.chromosome_1.694.1	1	na	reverse transcriptase family protein, partial [Bathymodiolus brooksi thiotrophic gill symbiont]
mRNA.chromosome_1.696.1	1	na	ZBTB17 [Mytilus coruscus];ZBTB17 [Mytilus coruscus];PREDICTED: uncharacterized protein LOC109476550 [Branchiostoma belcheri]
mRNA.chromosome_1.697.1	1	GO:0008146	WSCD family member GA21586-like [Branchiostoma floridae];PREDICTED: WSCD family member AAEL009094-like [Bemisia tabaci];WSCD family member AAEL009094 [Eumeta japonica]
mRNA.chromosome_1.698.1	1	GO:0003987;GO:0016208;GO:0019427	Acetyl-coenzyme A synthetase 2-like, mitochondrial [Mizuhopecten yessoensis];acetyl-coenzyme A synthetase 2-like, mitochondrial [Mizuhopecten yessoensis];acetyl-coenzyme A synthetase 2-like, mitochondrial [Crassostrea virginica]
mRNA.chromosome_1.699.1	1	na	na
mRNA.chromosome_1.700.1	2	GO:0003824;GO:0005975	uncharacterized protein LOC117341107 isoform X2 [Pecten maximus];uncharacterized protein LOC117341107 isoform X1 [Pecten maximus]
mRNA.chromosome_1.701.1	1	na	uncharacterized protein LOC110248624 [Exaiptasia diaphana];hypothetical protein AC249_AIPGENE24507 [Exaiptasia diaphana];PREDICTED: uncharacterized protein LOC107332457 [Acropora digitifera]
mRNA.chromosome_1.702.2	1	GO:0005337;GO:0016021;GO:1901642	equilibrative nucleoside transporter 1-like [Crassostrea virginica]
mRNA.chromosome_1.703.1	0	GO:0005515	WD repeat-containing protein 43 isoform X1 [Octopus vulgaris]
mRNA.chromosome_1.704.1	1	na	na
mRNA.chromosome_1.705.1	1	na	uncharacterized protein LOC117680502 [Crassostrea gigas];uncharacterized protein LOC117690309 isoform X2 [Crassostrea gigas];uncharacterized protein LOC117690309 isoform X1 [Crassostrea gigas]
mRNA.chromosome_1.707.1	1	na	na
mRNA.chromosome_1.708.1	1	na	na
mRNA.chromosome_1.709.1	2	GO:0003824;GO:0005975	uncharacterized protein LOC117341107 isoform X2 [Pecten maximus];unnamed protein product [Mytilus coruscus]
mRNA.chromosome_1.711.1	2	GO:0016491;GO:0055114	sulfide:quinone oxidoreductase [Sinonovacula constricta];sulfide:quinone oxidoreductase, mitochondrial [Lingula anatina]
mRNA.chromosome_1.712.1	1	na	uncharacterized protein K02A2.6-like [Asterias rubens];uncharacterized protein K02A2.6-like [Asterias rubens];uncharacterized protein K02A2.6-like [Crassostrea gigas]
mRNA.chromosome_1.713.1	3	na	sulfide:quinone oxidoreductase [Sinonovacula constricta];PREDICTED: sulfide:quinone oxidoreductase, mitochondrial-like [Biomphalaria glabrata]
mRNA.chromosome_1.714.1	3	GO:0016491;GO:0055114	sulfide:quinone oxidoreductase [Sinonovacula constricta];sulfide:quinone oxidoreductase, mitochondrial [Lingula anatina]
mRNA.chromosome_1.715.1	1	GO:0006352	TBP [Mytilus coruscus];TATA-box-binding protein-like [Crassostrea gigas];TATA-box-binding protein-like [Crassostrea virginica]
mRNA.chromosome_1.716.1	0	na	hypothetical protein KP79_PYT26368 [Mizuhopecten yessoensis];UPF0669 protein C6orf120 homolog [Mizuhopecten yessoensis];PREDICTED: UPF0669 protein C6orf120 homolog isoform X2 [Crocodylus porosus]
mRNA.chromosome_1.717.1	1	GO:0006470;GO:0008138;GO:0016311;GO:0016791	serine/threonine/tyrosine-interacting protein A-like [Centruroides sculpturatus];serine/threonine/tyrosine-interacting protein-like [Pecten maximus]
mRNA.chromosome_1.718.1	0	GO:0005515	uncharacterized protein LOC111128497 isoform X1 [Crassostrea virginica];uncharacterized protein LOC117689486 [Crassostrea gigas]
mRNA.chromosome_1.719.1	1	GO:0019825;GO:0020037	unnamed protein product [Mytilus coruscus];neuroglobin [Crassostrea gigas]
mRNA.chromosome_1.720.1	0	na	na
mRNA.chromosome_1.723.1	1	GO:0016705;GO:0020037;GO:0055114	cytochrome P450 2U1-like [Mizuhopecten yessoensis];Cytochrome P450 2U1 [Mizuhopecten yessoensis]
mRNA.chromosome_1.724.1	2	GO:0005515	BTB/POZ domain-containing protein 9-like [Pecten maximus];BTB/POZ domain-containing protein 9-like [Crassostrea virginica]
mRNA.chromosome_1.725.1	1	GO:0005337;GO:0016021;GO:1901642	hypothetical protein AM593_03962, partial [Mytilus galloprovincialis]
mRNA.chromosome_1.726.1	1	na	equilibrative nucleoside transporter 1-like [Crassostrea virginica]
mRNA.chromosome_1.727.1	0	na	UTP5 [Mytilus coruscus];WD repeat-containing protein 43-like [Lingula anatina];WD repeat-containing protein 43 [Lingula anatina]
mRNA.chromosome_1.728.1	0	na	26S proteasome non-ATPase regulatory subunit 8 [Crassostrea gigas];26S proteasome non-ATPase regulatory subunit 8-like [Pecten maximus]
mRNA.chromosome_1.729.1	1	GO:0005515	uncharacterized protein LOC105328222 [Crassostrea gigas];uncharacterized protein LOC117688985 [Crassostrea gigas]
mRNA.chromosome_1.730.1	3	GO:0005515	BTB/POZ domain-containing protein 6-like [Mizuhopecten yessoensis];BTB/POZ domain-containing protein 6 [Mizuhopecten yessoensis];BTB/POZ domain-containing protein 6-B [Crassostrea gigas]
mRNA.chromosome_1.731.1	3	GO:0005515	BTB/POZ domain-containing protein 6-like [Mizuhopecten yessoensis];BTB/POZ domain-containing protein 6-like isoform X1 [Mizuhopecten yessoensis]
mRNA.chromosome_1.732.1	1	na	uncharacterized protein LOC117320967 [Pecten maximus];uncharacterized protein LOC111113701 [Crassostrea virginica];unnamed protein product [Mytilus coruscus]
mRNA.chromosome_1.733.1	3	GO:0005515	BTB/POZ domain-containing protein 6-B-like isoform X1 [Centruroides sculpturatus];BTB/POZ domain-containing protein 3 [Blattella germanica];BTB/POZ domain-containing protein 3, partial [Cryptotermes secundus]
mRNA.chromosome_1.734.1	3	GO:0005515	BTB/POZ domain-containing protein 6 [Portunus trituberculatus];BTB/POZ domain-containing protein 6-B-like [Crassostrea virginica];LOW QUALITY PROTEIN: BTB/POZ domain-containing protein 6-B-like [Crassostrea virginica]
mRNA.chromosome_1.735.1	3	GO:0006569;GO:0019805;GO:0071949	PREDICTED: LOW QUALITY PROTEIN: kynurenine 3-monooxygenase-like [Biomphalaria glabrata]
mRNA.chromosome_1.736.1	3	GO:0004502;GO:0006569;GO:0019805;GO:0071949	kynurenine 3-monooxygenase [Aplysia californica];kynurenine 3-monooxygenase isoform X1 [Lingula anatina];PREDICTED: LOW QUALITY PROTEIN: kynurenine 3-monooxygenase-like [Biomphalaria glabrata]
mRNA.chromosome_1.737.1	0	na	uncharacterized protein CCDC198-like [Pecten maximus];trichohyalin [Lingula anatina]
mRNA.chromosome_1.738.2	1	GO:0005524;GO:0006457;GO:0016887;GO:0051082	heat shock protein 90 [Corbicula fluminea];heat shock protein 90 [Ruditapes philippinarum];heat shock protein 90 [Paphia undulata]
mRNA.chromosome_1.739.1	1	GO:0016788	PLB1 [Mytilus coruscus];phospholipase B1, membrane-associated-like [Crassostrea gigas];uncharacterized protein LOC111130532 [Crassostrea virginica]
mRNA.chromosome_1.740.1	0	na	zinc finger CCCH domain-containing protein 14-like [Pecten maximus];zinc finger CCCH domain-containing protein 14 [Crassostrea gigas];zinc finger CCCH domain-containing protein 14-like [Mizuhopecten yessoensis]
mRNA.chromosome_1.741.1	1	na	zinc finger BED domain-containing protein 1-like [Crassostrea virginica];zinc finger BED domain-containing protein 1-like [Crassostrea virginica];zinc finger BED domain-containing protein 1-like [Crassostrea virginica]
mRNA.chromosome_1.743.1	1	na	PPP2R3 [Mytilus coruscus];serine/threonine-protein phosphatase 2A regulatory subunit B'' subunit gamma isoform X1 [Crassostrea gigas];serine/threonine-protein phosphatase 2A regulatory subunit B'' subunit gamma isoform X2 [Crassostrea gigas]
mRNA.chromosome_1.744.1	3	GO:0004602;GO:0006979;GO:0055114	Se-GPx-a [Ruditapes philippinarum];selenium-dependent glutathione peroxidase [Mytilus galloprovincialis];Se-GPx-b [Ruditapes philippinarum]
mRNA.chromosome_1.745.1	3	GO:0004602;GO:0006979;GO:0055114	Se-GPx-b [Ruditapes philippinarum];selenium-dependent glutathione peroxidase [Sinonovacula constricta];Se-GPx-a [Ruditapes philippinarum]
mRNA.chromosome_1.746.1	1	GO:0005509;GO:0005515	LOW QUALITY PROTEIN: ankyrin repeat and EF-hand domain-containing protein 1-like [Crassostrea virginica];ankyrin repeat and EF-hand domain-containing protein 1 isoform X1 [Crassostrea gigas]
mRNA.chromosome_1.747.1	1	GO:0004672;GO:0005524;GO:0006468	MAPK/MAK/MRK overlapping kinase-like isoform X2 [Pecten maximus];RAGE [Mytilus coruscus];MAPK/MAK/MRK overlapping kinase-like isoform X1 [Pecten maximus]
mRNA.chromosome_1.748.3	2	GO:0005515	LOW QUALITY PROTEIN: vam6/Vps39-like protein [Pecten maximus];vam6/Vps39-like protein [Crassostrea virginica]
mRNA.chromosome_1.748.7	3	na	LOW QUALITY PROTEIN: vam6/Vps39-like protein [Pecten maximus];vam6/Vps39-like protein isoform X2 [Mizuhopecten yessoensis]
mRNA.chromosome_1.751.1	3	na	vam6/Vps39-like protein isoform X2 [Mizuhopecten yessoensis];LOW QUALITY PROTEIN: vam6/Vps39-like protein [Pecten maximus]
mRNA.chromosome_1.752.1	1	GO:0005525;GO:0006413	infB [Mytilus coruscus];translation initiation factor IF-2, mitochondrial-like isoform X2 [Pomacea canaliculata]
mRNA.chromosome_1.753.1	1	GO:0003924;GO:0005525	RAB15 [Mytilus coruscus]
mRNA.chromosome_1.755.1	1	na	P2X purinoceptor 7-like [Crassostrea gigas];P2X purinoceptor 7-like [Pecten maximus];P2X purinoceptor 7-like [Pecten maximus]
mRNA.chromosome_1.756.1	1	na	na
mRNA.chromosome_1.757.1	1	na	uncharacterized protein LOC117320859 [Pecten maximus];PREDICTED: uncharacterized protein LOC108101950 [Drosophila ficusphila];uncharacterized protein LOC111107732 [Crassostrea virginica]
mRNA.chromosome_1.758.2	0	GO:0003743;GO:0005515;GO:0006413	eukaryotic translation initiation factor 5-like [Pecten maximus];eukaryotic translation initiation factor 5 [Crassostrea gigas];eukaryotic translation initiation factor 5-like [Mizuhopecten yessoensis]
mRNA.chromosome_1.759.6	1	GO:0005515;GO:0005871	kinesin light chain-like isoform X1 [Pecten maximus];kinesin light chain-like isoform X2 [Pecten maximus];kinesin light chain-like isoform X5 [Mizuhopecten yessoensis]
mRNA.chromosome_1.760.1	1	GO:0005515	toll-like receptor f precursor [Mytilus galloprovincialis];toll-like receptor 2 [Crassostrea virginica];toll-like receptor 2 [Crassostrea virginica]
mRNA.chromosome_1.761.1	0	na	na
mRNA.chromosome_1.762.1	0	na	na
mRNA.chromosome_1.763.1	0	na	na
mRNA.chromosome_1.765.1	1	GO:0005216;GO:0005509;GO:0006811;GO:0016020;GO:0055085	LOW QUALITY PROTEIN: two pore calcium channel protein 1-like [Pomacea canaliculata];two pore calcium channel protein 1-like [Crassostrea virginica]
mRNA.chromosome_1.766.2	1	GO:0003824;GO:0004559;GO:0005975;GO:0006013;GO:0030246	alpha-mannosidase 2-like isoform X1 [Mizuhopecten yessoensis]
mRNA.chromosome_1.767.1	3	na	uncharacterized protein LOC111129941 [Crassostrea virginica];uncharacterized protein LOC111129306 [Crassostrea virginica];uncharacterized protein LOC105337001 [Crassostrea gigas]
mRNA.chromosome_1.769.2	3	na	na
mRNA.chromosome_1.770.1	1	na	atypical kinase COQ8B, mitochondrial-like [Crassostrea virginica];hypothetical protein C0Q70_13625 [Pomacea canaliculata];atypical kinase COQ8B, mitochondrial-like [Pomacea canaliculata]
mRNA.chromosome_1.771.1	1	na	uncharacterized protein LOC110456045 [Mizuhopecten yessoensis];uncharacterized protein LOC110443135 [Mizuhopecten yessoensis];uncharacterized protein LOC110443135 [Mizuhopecten yessoensis]
mRNA.chromosome_1.772.1	0	na	hypothetical protein C0Q70_14083 [Pomacea canaliculata];WD repeat-containing and planar cell polarity effector protein fritz homolog [Crassostrea gigas];LOW QUALITY PROTEIN: WD repeat-containing and planar cell polarity effector protein fritz homolog [Pomacea canaliculata]
mRNA.chromosome_1.773.1	1	na	uncharacterized protein LOC110442169 [Mizuhopecten yessoensis];uncharacterized protein LOC110456373 [Mizuhopecten yessoensis];uncharacterized protein LOC110459735 [Mizuhopecten yessoensis]
mRNA.chromosome_1.774.1	3	na	uncharacterized protein LOC117324472 [Pecten maximus];uncharacterized protein LOC101854511 isoform X2 [Aplysia californica]
mRNA.chromosome_1.775.1	3	na	uncharacterized protein LOC117324472 [Pecten maximus]
mRNA.chromosome_1.776.1	3	na	uncharacterized protein LOC101854511 isoform X2 [Aplysia californica];uncharacterized protein LOC101854511 isoform X1 [Aplysia californica]
mRNA.chromosome_1.777.1	1	GO:0005515;GO:0007165	toll-like receptor 4 isoform X2 [Crassostrea gigas];toll-like receptor 4 isoform X1 [Crassostrea gigas];toll-like receptor 4 [Crassostrea gigas]
mRNA.chromosome_1.778.1	1	na	PREDICTED: RNA-directed DNA polymerase from mobile element jockey-like, partial [Saccoglossus kowalevskii];uncharacterized protein LOC117686795 [Crassostrea gigas];uncharacterized protein LOC111947977 [Oryzias latipes]
mRNA.chromosome_1.779.1	1	GO:0001054;GO:0001056;GO:0003677;GO:0003899;GO:0006351;GO:0046983	DNA-directed RNA polymerases I and III subunit RPAC1-like [Pecten maximus];DNA-directed RNA polymerases I and III subunit RPAC1 [Lingula anatina]
mRNA.chromosome_1.780.1	0	na	unnamed protein product [Mytilus coruscus];unnamed protein product [Mytilus coruscus]
mRNA.chromosome_1.781.1	1	GO:0007155;GO:0016020	inactive tyrosine-protein kinase 7 isoform X2 [Octopus vulgaris];inactive tyrosine-protein kinase 7 isoform X2 [Octopus vulgaris]
mRNA.chromosome_1.782.1	1	GO:0006468	hypothetical protein CAPTEDRAFT_108481, partial [Capitella teleta];hypothetical protein OCBIM_22002901mg [Octopus bimaculoides]
mRNA.chromosome_1.783.1	0	na	LOW QUALITY PROTEIN: uncharacterized protein LOC117335547 [Pecten maximus];uncharacterized protein LOC110447872 [Mizuhopecten yessoensis]
mRNA.chromosome_1.784.1	1	GO:0016491;GO:0055114	dehydrogenase/reductase SDR family member 7-like isoform X2 [Crassostrea virginica];dehydrogenase/reductase SDR family member 7-like isoform X1 [Crassostrea virginica]
mRNA.chromosome_1.785.1	0	na	na
mRNA.chromosome_1.786.1	1	GO:0005515;GO:0006396	crooked neck-like protein 1 [Pecten maximus];crooked neck-like protein 1 [Pecten maximus];crooked neck-like protein 1 [Crassostrea gigas]
mRNA.chromosome_1.788.1	1	GO:0005515	unnamed protein product [Mytilus coruscus];serine/threonine-protein phosphatase 6 regulatory ankyrin repeat subunit A [Crassostrea gigas];uncharacterized protein LOC111129474 [Crassostrea virginica]
mRNA.chromosome_1.789.1	0	GO:0008654;GO:0016020;GO:0016780	PREDICTED: probable cardiolipin synthase (CMP-forming) [Priapulus caudatus];CRLS [Mytilus coruscus];cardiolipin synthase (CMP-forming)-like isoform X2 [Mizuhopecten yessoensis]
mRNA.chromosome_1.790.1	0	GO:0008080	glucosamine 6-phosphate N-acetyltransferase-like isoform X1 [Pecten maximus];glucosamine 6-phosphate N-acetyltransferase-like isoform X2 [Pecten maximus]
mRNA.chromosome_1.791.1	0	GO:0016021	na
mRNA.chromosome_1.792.1	1	na	unnamed protein product [Mytilus coruscus];uncharacterized protein LOC105344660 [Crassostrea gigas];uncharacterized protein LOC117689187 [Crassostrea gigas]
mRNA.chromosome_1.793.1	3	GO:0022857;GO:0055085	solute carrier family 43 member 3-like [Pecten maximus];LOW QUALITY PROTEIN: solute carrier family 43 member 3-like [Crassostrea virginica]
mRNA.chromosome_1.794.1	3	GO:0022857;GO:0055085	solute carrier family 43 member 3-like [Pecten maximus];LOW QUALITY PROTEIN: solute carrier family 43 member 3-like [Crassostrea virginica]
mRNA.chromosome_1.795.1	1	na	hypothetical protein AM593_06081, partial [Mytilus galloprovincialis];PREDICTED: RNA-directed DNA polymerase from mobile element jockey-like, partial [Saccoglossus kowalevskii];PREDICTED: RNA-directed DNA polymerase from mobile element jockey-like, partial [Saccoglossus kowalevskii]
mRNA.chromosome_1.796.1	1	GO:0004672;GO:0005524;GO:0006468	unnamed protein product [Mytilus coruscus];unnamed protein product [Mytilus coruscus];unnamed protein product [Mytilus coruscus]
mRNA.chromosome_1.797.1	3	na	myosin-11-like isoform X2 [Pecten maximus]
mRNA.chromosome_1.798.1	3	na	myosin-11-like isoform X2 [Pecten maximus]
mRNA.chromosome_1.799.1	3	na	putative leucine-rich repeat-containing protein DDB_G0290503 [Crassostrea virginica]
mRNA.chromosome_1.800.1	0	na	na
mRNA.chromosome_1.802.1	1	na	na
mRNA.chromosome_1.803.1	4	na	uncharacterized protein LOC111137873 [Crassostrea virginica];unnamed protein product [Mytilus coruscus];unnamed protein product [Mytilus coruscus]
mRNA.chromosome_1.807.1	1	na	uncharacterized protein LOC111122315 [Crassostrea virginica];hypothetical protein KP79_PYT02858 [Mizuhopecten yessoensis];uncharacterized protein LOC111109148 [Crassostrea virginica]
mRNA.chromosome_1.810.1	1	GO:0007165	unnamed protein product [Mytilus coruscus];unnamed protein product [Mytilus coruscus]
mRNA.chromosome_1.811.1	0	na	uncharacterized protein LOC111125892 [Crassostrea virginica];uncharacterized protein LOC111101160 [Crassostrea virginica];unnamed protein product [Mytilus coruscus]
mRNA.chromosome_1.812.1	0	na	uncharacterized protein LOC111125893 [Crassostrea virginica];uncharacterized protein LOC111125894 [Crassostrea virginica];hypothetical protein AM593_04033, partial [Mytilus galloprovincialis]
mRNA.chromosome_1.813.1	1	GO:0005524;GO:0016021;GO:0016887;GO:0042626;GO:0055085	ATP-binding cassette sub-family D member 4-like isoform X1 [Crassostrea virginica];ATP-binding cassette sub-family D member 4-like isoform X2 [Crassostrea virginica]
mRNA.chromosome_1.814.1	4	na	carboxylesterase 1C-like [Lingula anatina];uncharacterized protein LOC106179598 [Lingula anatina];uncharacterized protein LOC106179598 [Lingula anatina]
mRNA.chromosome_1.816.1	1	GO:0003924;GO:0005525;GO:0007264	rho-related GTP-binding protein RhoJ [Crassostrea gigas];PREDICTED: cell division control protein 42 homolog [Biomphalaria glabrata]
mRNA.chromosome_1.817.5	4	GO:0005509	unnamed protein product [Soboliphyme baturini];unnamed protein product [Litomosoides sigmodontis]
mRNA.chromosome_1.818.1	1	na	epididymal secretory protein E1 [Monopterus albus]
mRNA.chromosome_1.819.1	1	GO:0007186;GO:0016021	SMG1 [Mytilus coruscus];SMG1 [Mytilus coruscus];SMG1 [Mytilus coruscus]
mRNA.chromosome_1.820.1	2	GO:0005515	leucine-rich repeat-containing protein 74A-like [Mizuhopecten yessoensis];leucine-rich repeat-containing protein 74A-like [Mizuhopecten yessoensis]
mRNA.chromosome_1.822.1	1	na	LOW QUALITY PROTEIN: uncharacterized protein LOC117338610 [Pecten maximus];NEDD4-binding protein 1-like isoform X3 [Mizuhopecten yessoensis];NEDD4-binding protein 1-like isoform X2 [Mizuhopecten yessoensis]
mRNA.chromosome_1.823.1	0	na	na
mRNA.chromosome_1.824.1	0	na	na
mRNA.chromosome_1.825.2	3	GO:0003824;GO:0006596	PREDICTED: ornithine decarboxylase-like [Biomphalaria glabrata]
mRNA.chromosome_1.826.1	3	GO:0006596	PREDICTED: ornithine decarboxylase-like [Biomphalaria glabrata]
mRNA.chromosome_1.827.1	1	na	uncharacterized protein LOC117108409 [Anneissia japonica];hypothetical protein OCBIM_22018820mg [Octopus bimaculoides];unnamed protein product [Schistosoma margrebowiei]
mRNA.chromosome_1.828.1	2	GO:0003824	Ornithine decarboxylase-like protein [Leptotrombidium deliense];hypothetical protein EGW08_006990, partial [Elysia chlorotica];Ornithine decarboxylase [Trichoplax sp. H2]
mRNA.chromosome_1.829.1	1	na	N-acetylated-alpha-linked acidic dipeptidase 2-like [Pecten maximus];N-acetylated-alpha-linked acidic dipeptidase 2 [Mizuhopecten yessoensis];glutamate carboxypeptidase 2-like [Mizuhopecten yessoensis]
mRNA.chromosome_1.830.1	2	GO:0005515	leucine-rich repeat-containing protein 74B isoform X3 [Crassostrea gigas];leucine-rich repeat-containing protein 74B isoform X2 [Crassostrea gigas]
mRNA.chromosome_1.831.1	4	na	COL6A [Mytilus coruscus];unnamed protein product [Mytilus coruscus];unnamed protein product [Mytilus coruscus]
mRNA.chromosome_1.832.1	1	GO:0016020;GO:0022857;GO:0055085	solute carrier family 23 member 2-like isoform X3 [Pecten maximus];solute carrier family 23 member 1-like isoform X1 [Pecten maximus];solute carrier family 23 member 1-like isoform X2 [Pecten maximus]
mRNA.chromosome_1.834.1	1	na	solute carrier family 23 member 1 [Crassostrea gigas];LOW QUALITY PROTEIN: solute carrier family 23 member 1-like [Crassostrea virginica]
mRNA.chromosome_1.835.1	1	na	hypothetical protein KP79_PYT19784 [Mizuhopecten yessoensis];hypothetical protein KP79_PYT22852 [Mizuhopecten yessoensis];unnamed protein product [Mytilus coruscus]
mRNA.chromosome_1.836.1	0	na	na
mRNA.chromosome_1.837.1	1	GO:0007165	uncharacterized protein LOC110454668 isoform X3 [Mizuhopecten yessoensis];uncharacterized protein LOC110454668 isoform X2 [Mizuhopecten yessoensis]
mRNA.chromosome_1.838.1	0	na	LOW QUALITY PROTEIN: uncharacterized protein LOC117323887 [Pecten maximus];uncharacterized protein LOC110454668 isoform X3 [Mizuhopecten yessoensis];uncharacterized protein LOC110454668 isoform X2 [Mizuhopecten yessoensis]
mRNA.chromosome_1.839.1	1	GO:0016409	related to Zinc finger DHHC domain containing protein 2 [Sporisorium scitamineum];hypothetical protein [Sporisorium scitamineum]
mRNA.chromosome_1.840.1	1	GO:0005515	E3 ubiquitin-protein ligase PDZRN3-B-like [Crassostrea gigas]
mRNA.chromosome_1.841.2	1	na	uncharacterized protein LOC105327260 [Crassostrea gigas];unnamed protein product [Mytilus coruscus];uncharacterized protein LOC109621045 [Crassostrea gigas]
mRNA.chromosome_1.842.1	0	na	bifunctional protein GlmU-like [Crassostrea gigas];uncharacterized protein LOC116305845 [Actinia tenebrosa]
mRNA.chromosome_1.843.1	0	GO:0003824;GO:0006777;GO:0019008;GO:0046872;GO:0051536;GO:0051539	Molybdenum cofactor biosynthesis protein 1 [Exaiptasia diaphana];LOW QUALITY PROTEIN: molybdenum cofactor biosynthesis protein 1-like [Exaiptasia diaphana];GTP 3',8-cyclase, mitochondrial-like isoform X2 [Actinia tenebrosa]
mRNA.chromosome_1.845.1	1	GO:0003824;GO:0004423;GO:0008484	hypothetical protein CAPTEDRAFT_18188 [Capitella teleta]
mRNA.chromosome_1.846.1	4	na	reverse transcriptase family protein, partial [Bathymodiolus brooksi thiotrophic gill symbiont]
mRNA.chromosome_1.847.1	2	na	zinc finger protein 761-like isoform X2 [Mizuhopecten yessoensis];zinc finger protein 761-like isoform X3 [Mizuhopecten yessoensis];zinc finger protein 99-like isoform X1 [Mizuhopecten yessoensis]
mRNA.chromosome_1.848.1	2	GO:0006486;GO:0016020;GO:0016758	beta-1,3-galactosyltransferase 5-like [Pecten maximus];unnamed protein product [Mytilus coruscus]
mRNA.chromosome_1.850.1	1	GO:0003950	poly [ADP-ribose] polymerase 14-like isoform X1 [Crassostrea virginica];poly [ADP-ribose] polymerase 14-like isoform X3 [Crassostrea virginica];poly [ADP-ribose] polymerase 14-like isoform X2 [Crassostrea virginica]
mRNA.chromosome_1.851.1	2	na	zinc finger Y-chromosomal protein 1-like isoform X1 [Pecten maximus];zinc finger Y-chromosomal protein 1-like isoform X4 [Pecten maximus];zinc finger Y-chromosomal protein 1-like isoform X3 [Pecten maximus]
mRNA.chromosome_1.852.1	1	na	methyltransferase-like protein 24 isoform X3 [Pomacea canaliculata];methyltransferase-like protein 24 isoform X1 [Pomacea canaliculata]
mRNA.chromosome_1.853.1	0	na	na
mRNA.chromosome_1.855.1	2	GO:0006486;GO:0016020;GO:0016758	beta-1,3-galactosyltransferase 1-like [Crassostrea virginica];unnamed protein product [Mytilus coruscus]
mRNA.chromosome_1.856.1	0	na	na
mRNA.chromosome_1.858.1	4	na	na
mRNA.chromosome_1.859.1	0	GO:0005675;GO:0006289;GO:0045737;GO:0061575	MNAT1 [Mytilus coruscus];CDK-activating kinase assembly factor MAT1-like [Pomacea canaliculata]
mRNA.chromosome_1.860.1	4	na	reverse transcriptase family protein, partial [Bathymodiolus brooksi thiotrophic gill symbiont];hypothetical protein KP79_PYT26136 [Mizuhopecten yessoensis];reverse transcriptase family protein [Bathymodiolus brooksi thiotrophic gill symbiont]
mRNA.chromosome_1.861.1	1	GO:0005096;GO:0005515;GO:0051056	signal-induced proliferation-associated 1-like protein 2 isoform X2 [Crassostrea gigas]
mRNA.chromosome_1.863.1	2	GO:0055114	retinol dehydrogenase 13 [Crassostrea gigas];retinol dehydrogenase 13-like [Crassostrea virginica];retinol dehydrogenase 13 [Crassostrea gigas]
mRNA.chromosome_1.865.1	1	GO:0005515	IkappaB [Ruditapes philippinarum];NF-kappa-B inhibitor [Cyclina sinensis];NF-kappa-B inhibitor cactus-like [Pecten maximus]
mRNA.chromosome_1.866.1	3	GO:0055114	retinol dehydrogenase 13 [Crassostrea gigas];retinol dehydrogenase 13-like [Crassostrea virginica];retinol dehydrogenase 13 [Crassostrea gigas]
mRNA.chromosome_1.867.2	3	GO:0055114	retinol dehydrogenase 13 [Crassostrea gigas];retinol dehydrogenase 13-like [Salarias fasciatus];retinol dehydrogenase 13-like [Scleropages formosus]
mRNA.chromosome_1.868.1	0	GO:0005634;GO:0006281;GO:0008081	tyrosyl-DNA phosphodiesterase 1-like isoform X1 [Pecten maximus];tyrosyl-DNA phosphodiesterase 1-like isoform X2 [Pecten maximus]
mRNA.chromosome_1.869.1	1	GO:0006310;GO:0015074	uncharacterized protein LOC111103602 [Crassostrea virginica];uncharacterized protein LOC110462097 [Mizuhopecten yessoensis];uncharacterized protein LOC111119613 isoform X2 [Crassostrea virginica]
mRNA.chromosome_1.870.1	4	GO:0006811;GO:0016021	Neuronal acetylcholine receptor subunit alpha-3 [Mizuhopecten yessoensis];acetylcholine receptor subunit alpha-1-B-like [Pecten maximus]
mRNA.chromosome_1.871.1	3	na	uncharacterized protein LOC112570867 isoform X1 [Pomacea canaliculata];myb-like protein V isoform X1 [Crassostrea gigas]
mRNA.chromosome_1.872.1	3	na	myb-like protein V isoform X1 [Crassostrea gigas];myb-like protein V isoform X2 [Crassostrea gigas]
mRNA.chromosome_1.873.1	2	GO:0006811;GO:0016021	uncharacterized protein LOC111132529 [Crassostrea virginica];uncharacterized protein LOC111132529 [Crassostrea virginica];neuronal acetylcholine receptor subunit alpha-6-like [Crassostrea gigas]
mRNA.chromosome_1.874.1	0	na	na
mRNA.chromosome_1.875.1	1	GO:0005509	collagen alpha-1(XII) chain-like isoform X1 [Ciona intestinalis];PREDICTED: uncharacterized protein LOC102805135 [Saccoglossus kowalevskii];PREDICTED: endoglucanase 19-like [Saccoglossus kowalevskii]
mRNA.chromosome_1.876.1	1	na	interferon-induced protein 44-like [Pecten maximus];interferon-induced protein 44-like [Pecten maximus];Interferon-induced protein 44-like [Mytilus coruscus]
mRNA.chromosome_1.877.1	1	GO:0003676;GO:0003677	uncharacterized protein LOC105326956 [Crassostrea gigas];uncharacterized protein LOC105327260 [Crassostrea gigas]
mRNA.chromosome_1.878.1	1	na	interferon-induced protein 44-like isoform X1 [Crassostrea virginica]
mRNA.chromosome_1.879.1	3	na	uncharacterized protein LOC118410924 [Branchiostoma floridae];PREDICTED: uncharacterized protein LOC109485486 [Branchiostoma belcheri];uncharacterized protein LOC106176944 [Lingula anatina]
mRNA.chromosome_1.880.2	3	na	uncharacterized protein LOC118410924 [Branchiostoma floridae];PREDICTED: uncharacterized protein LOC109485486 [Branchiostoma belcheri];PREDICTED: uncharacterized protein LOC109465948 [Branchiostoma belcheri]
mRNA.chromosome_1.881.1	4	GO:0005509;GO:0016020	uncharacterized protein LOC111128678 [Crassostrea virginica];uncharacterized protein LOC111128678 [Crassostrea virginica];uncharacterized protein LOC111128678 [Crassostrea virginica]
mRNA.chromosome_1.884.3	1	GO:0016021;GO:0022857;GO:0055085	organic cation transporter protein-like isoform X3 [Mizuhopecten yessoensis];organic cation transporter protein-like isoform X2 [Mizuhopecten yessoensis]
mRNA.chromosome_1.885.1	2	GO:0005509;GO:0016020	uncharacterized protein LOC112570537 isoform X2 [Pomacea canaliculata];hypothetical protein C0Q70_14191 [Pomacea canaliculata]
mRNA.chromosome_1.887.1	1	na	hypothetical protein KP79_PYT06224 [Mizuhopecten yessoensis];unnamed protein product [Mytilus coruscus];unnamed protein product [Mytilus coruscus]
mRNA.chromosome_1.889.1	1	na	unnamed protein product [Mytilus coruscus];unnamed protein product [Mytilus coruscus];unnamed protein product [Mytilus coruscus]
mRNA.chromosome_1.890.2	0	na	integral membrane protein GPR137B-like [Pecten maximus];integral membrane protein GPR137B-like [Pomacea canaliculata]
mRNA.chromosome_1.891.1	0	na	unnamed protein product [Mytilus coruscus];unnamed protein product [Mytilus coruscus];unnamed protein product [Mytilus coruscus]
mRNA.chromosome_1.892.1	4	na	uncharacterized protein LOC116305508 [Actinia tenebrosa];predicted protein [Nematostella vectensis];hypothetical protein AWC38_SpisGene8869 [Stylophora pistillata]
mRNA.chromosome_1.893.1	0	GO:0003756;GO:0005783;GO:0016671;GO:0055114	ERO1-like protein beta isoform X1 [Crassostrea gigas];ERO1-like protein beta isoform X2 [Crassostrea gigas];ERO1-like protein alpha [Pecten maximus]
mRNA.chromosome_1.894.1	0	na	PREDICTED: protein arginine methyltransferase NDUFAF7, mitochondrial-like [Branchiostoma belcheri];protein arginine methyltransferase NDUFAF7, mitochondrial-like [Branchiostoma floridae]
mRNA.chromosome_1.895.1	1	na	B9 domain-containing protein 2-like [Pecten maximus]
mRNA.chromosome_1.897.1	4	GO:0004672;GO:0005524;GO:0006468	na
mRNA.chromosome_1.898.1	0	na	LOW QUALITY PROTEIN: zinc finger FYVE domain-containing protein 26-like [Pecten maximus];Zinc finger FYVE domain-containing protein 26 [Mizuhopecten yessoensis];zinc finger FYVE domain-containing protein 26-like [Mizuhopecten yessoensis]
mRNA.chromosome_1.899.1	0	na	Zinc finger FYVE domain-containing protein 26 [Mizuhopecten yessoensis];zinc finger FYVE domain-containing protein 26-like [Mizuhopecten yessoensis];LOW QUALITY PROTEIN: zinc finger FYVE domain-containing protein 26-like [Pecten maximus]
mRNA.chromosome_1.900.1	0	na	Zinc finger FYVE domain-containing protein 26 [Mizuhopecten yessoensis];zinc finger FYVE domain-containing protein 26-like [Mizuhopecten yessoensis];LOW QUALITY PROTEIN: zinc finger FYVE domain-containing protein 26-like [Pecten maximus]
mRNA.chromosome_1.901.1	1	GO:0046872	uncharacterized protein LOC107363642 [Tetranychus urticae];zinc finger FYVE domain-containing protein 26 isoform X2 [Anabas testudineus];zinc finger FYVE domain-containing protein 26 isoform X1 [Anabas testudineus]
mRNA.chromosome_1.902.1	0	na	Zinc finger FYVE domain-containing protein 26 [Mizuhopecten yessoensis];zinc finger FYVE domain-containing protein 26-like [Mizuhopecten yessoensis];LOW QUALITY PROTEIN: zinc finger FYVE domain-containing protein 26-like [Pecten maximus]
mRNA.chromosome_1.903.1	0	na	na
mRNA.chromosome_1.904.1	0	na	na
mRNA.chromosome_1.906.2	1	na	uncharacterized protein LOC117324594 [Pecten maximus];uncharacterized protein LOC110465278 isoform X4 [Mizuhopecten yessoensis];Hemicentin-1 [Mizuhopecten yessoensis]
mRNA.chromosome_1.907.4	1	GO:0016702;GO:0055114	beta,beta-carotene 15,15'-dioxygenase [Lingula anatina];beta,beta-carotene 15,15'-dioxygenase [Lingula anatina];beta,beta-carotene 15,15'-dioxygenase-like [Lingula anatina]
mRNA.chromosome_1.909.1	0	na	na
mRNA.chromosome_1.910.1	1	na	uncharacterized protein LOC101847836 [Aplysia californica]
mRNA.chromosome_1.911.1	0	na	reticulocyte binding protein 2 homolog b-like [Pecten maximus]
mRNA.chromosome_1.912.1	0	na	reticulocyte binding protein 2 homolog b-like [Pecten maximus];unnamed protein product [Mytilus coruscus]
mRNA.chromosome_1.913.1	0	GO:0003676;GO:0003723	PNO1 [Mytilus coruscus];RNA-binding protein PNO1 [Lingula anatina]
mRNA.chromosome_1.915.1	1	na	PREDICTED: B-cell lymphoma/leukemia 11A-like [Octopus bimaculoides];B-cell lymphoma/leukemia 11A isoform X1 [Crassostrea gigas]
mRNA.chromosome_1.918.2	0	na	CLK4-associating serine/arginine rich protein-like [Crassostrea virginica];CLK4-associating serine/arginine rich protein-like isoform X3 [Mizuhopecten yessoensis];CLK4-associating serine/arginine rich protein-like isoform X4 [Mizuhopecten yessoensis]
mRNA.chromosome_1.920.2	1	GO:0005509	calmodulin-alpha-like [Pecten maximus];calmodulin-alpha-like [Pecten maximus];calmodulin-alpha-like [Pecten maximus]
mRNA.chromosome_1.921.1	3	na	actin-related 2 [Labeo rohita];actin-related protein 2-B-like [Notolabrus celidotus];LOW QUALITY PROTEIN: actin-related protein 2 [Labrus bergylta]
mRNA.chromosome_1.922.1	3	na	actin-related protein 2-A-like, partial [Oncorhynchus mykiss];unnamed protein product [Oncorhynchus mykiss];actin-related protein 2-A [Crassostrea virginica]
mRNA.chromosome_1.923.1	1	na	unnamed protein product [Mytilus coruscus];unnamed protein product [Mytilus coruscus];unnamed protein product [Mytilus coruscus]
mRNA.chromosome_1.924.1	4	na	histone-binding protein N1/N2-like isoform X1 [Crassostrea virginica];histone-binding protein N1/N2-like isoform X2 [Crassostrea virginica];histone-binding protein N1/N2-like isoform X2 [Crassostrea virginica]
mRNA.chromosome_1.926.1	1	GO:0005216;GO:0006811;GO:0016020;GO:0055085	two pore calcium channel protein 1-like [Pecten maximus];two pore calcium channel protein 1 [Lingula anatina]
mRNA.chromosome_1.927.1	1	na	hypothetical protein CRYPA_407 [uncultured SUP05 cluster bacterium];hypothetical protein BBROOKSOX_753 [Bathymodiolus brooksi thiotrophic gill symbiont]
mRNA.chromosome_1.928.1	3	GO:0005507;GO:0016491;GO:0055114	HEPH [Mytilus coruscus];Hephaestin [Mizuhopecten yessoensis];Hephaestin [Mizuhopecten yessoensis]
mRNA.chromosome_1.929.1	3	GO:0005507;GO:0016491;GO:0055114	HEPH [Mytilus coruscus];Hephaestin [Mizuhopecten yessoensis];hephaestin-like protein 1 [Mizuhopecten yessoensis]
mRNA.chromosome_1.930.1	1	na	hypothetical protein OCBIM_22022479mg, partial [Octopus bimaculoides];uncharacterized protein LOC115368627 [Myripristis murdjan];uncharacterized protein LOC117469219 [Trematomus bernacchii]
mRNA.chromosome_1.931.1	1	GO:0022857	organic cation transporter protein-like [Mizuhopecten yessoensis];organic cation transporter protein [Aplysia californica];organic cation transporter protein-like [Pecten maximus]
mRNA.chromosome_1.932.1	0	GO:0032366	hypothetical protein AM593_07822, partial [Mytilus galloprovincialis];protein ARV1-like isoform X2 [Mizuhopecten yessoensis];protein ARV1-like isoform X1 [Mizuhopecten yessoensis]
mRNA.chromosome_1.933.1	1	na	synaptogenesis protein syg-2 isoform X1 [Octopus vulgaris];synaptogenesis protein syg-2 isoform X2 [Octopus vulgaris];PREDICTED: synaptogenesis protein syg-2-like, partial [Octopus bimaculoides]
mRNA.chromosome_1.934.1	0	na	uncharacterized protein CXorf65-like [Pecten maximus];uncharacterized protein LOC105344373 isoform X1 [Crassostrea gigas]
mRNA.chromosome_1.935.1	1	GO:0007275;GO:0009966;GO:0016020	LOW QUALITY PROTEIN: sprouty-related, EVH1 domain-containing protein 1-like [Pomacea canaliculata];sprouty-related, EVH1 domain-containing protein 2-like isoform X2 [Mizuhopecten yessoensis]
mRNA.chromosome_1.937.1	0	GO:0005856	pleckstrin homology domain-containing family H member 1-like [Pecten maximus];pleckstrin homology domain-containing family H member 2-like isoform X4 [Mizuhopecten yessoensis]
mRNA.chromosome_1.938.1	4	GO:0008270	tripartite motif-containing protein 2 [Crassostrea gigas];tripartite motif-containing protein 2-like [Pecten maximus];uncharacterized protein LOC111132316 [Crassostrea virginica]
mRNA.chromosome_1.939.1	0	GO:0005856	PREDICTED: uncharacterized protein CG43867-like [Octopus bimaculoides];pleckstrin homology domain-containing family H member 2-like isoform X5 [Mizuhopecten yessoensis]
mRNA.chromosome_1.939.3	0	na	pleckstrin homology domain-containing family H member 2-like isoform X4 [Mizuhopecten yessoensis];pleckstrin homology domain-containing family H member 2-like isoform X5 [Mizuhopecten yessoensis]
mRNA.chromosome_1.940.1	1	na	hypothetical protein KP79_PYT25990 [Mizuhopecten yessoensis];hypothetical protein KP79_PYT25990 [Mizuhopecten yessoensis];hypothetical protein KP79_PYT25990 [Mizuhopecten yessoensis]
mRNA.chromosome_1.941.1	1	na	unnamed protein product [Mytilus coruscus];unnamed protein product [Mytilus coruscus]
mRNA.chromosome_1.942.1	1	GO:0005524;GO:0016887	hypothetical protein CAPTEDRAFT_129344, partial [Capitella teleta];peroxisome assembly factor 2 [Strongylocentrotus purpuratus]
mRNA.chromosome_1.943.1	1	GO:0005524;GO:0016887	peroxisome assembly factor 2 isoform X4 [Crassostrea gigas];peroxisome assembly factor 2 isoform X3 [Crassostrea gigas]
mRNA.chromosome_1.944.1	1	na	hypothetical protein [Bathymodiolus brooksi thiotrophic gill symbiont];hypothetical protein BBROOKSOX_202 [Bathymodiolus brooksi thiotrophic gill symbiont];RNA-directed DNA polymerase from transposon BS [Mizuhopecten yessoensis]
mRNA.chromosome_1.945.1	2	na	DgyrCDS14129 [Dimorphilus gyrociliatus];uncharacterized protein LOC117113817 [Anneissia japonica]
mRNA.chromosome_1.946.1	1	GO:0005515;GO:0007165	Toll-like receptor f [Cyclina sinensis];Toll4 [Hyriopsis cumingii]
mRNA.chromosome_1.947.1	1	GO:0005975;GO:0008107;GO:0016020	hypothetical protein CAPTEDRAFT_99760 [Capitella teleta]
mRNA.chromosome_1.948.1	0	GO:0003676;GO:0005524	uncharacterized protein LOC111108019 [Crassostrea virginica];uncharacterized protein LOC111114181 [Crassostrea virginica]
mRNA.chromosome_1.949.1	1	na	putative nuclease HARBI1 [Crassostrea gigas];putative nuclease HARBI1 [Crassostrea virginica];putative nuclease HARBI1, partial [Pecten maximus]
mRNA.chromosome_1.950.1	1	na	hypothetical protein RhiirA4_358211 [Rhizophagus irregularis];hypothetical protein RhiirC2_703190 [Rhizophagus irregularis]
mRNA.chromosome_1.952.1	2	GO:0030431;GO:0032222;GO:1903818	na
mRNA.chromosome_1.953.1	1	na	serine protease inhibitor Cvsi-2-like [Crassostrea virginica]
mRNA.chromosome_1.955.1	1	na	uncharacterized protein LOC105338448 [Crassostrea gigas];uncharacterized protein LOC117319020 [Pecten maximus];uncharacterized protein LOC111129710 [Crassostrea virginica]
mRNA.chromosome_1.956.1	0	na	unnamed protein product [Mytilus coruscus];unnamed protein product [Mytilus coruscus];unnamed protein product [Mytilus coruscus]
mRNA.chromosome_1.957.2	1	GO:0046983	unnamed protein product [Mytilus coruscus];uncharacterized protein LOC113101019 [Carassius auratus];PREDICTED: zinc finger protein 862-like [Saccoglossus kowalevskii]
mRNA.chromosome_1.959.1	0	na	na
mRNA.chromosome_1.960.1	1	na	uncharacterized protein LOC111108323 isoform X1 [Crassostrea virginica];uncharacterized protein LOC111104323 [Crassostrea virginica];uncharacterized protein LOC111115833 [Crassostrea virginica]
mRNA.chromosome_1.961.1	1	na	uncharacterized protein LOC111618774 [Centruroides sculpturatus];hypothetical protein ALC60_10560 [Trachymyrmex zeteki];PREDICTED: uncharacterized protein LOC105555769 [Vollenhovia emeryi]
mRNA.chromosome_1.962.1	2	na	uncharacterized protein LOC114949680 [Acropora millepora];uncharacterized protein LOC114956172 [Acropora millepora]
mRNA.chromosome_1.963.1	1	na	na
mRNA.chromosome_1.965.1	1	na	solute carrier family 22 member 15 [Labeo rohita];unnamed protein product [Arctia plantaginis]
mRNA.chromosome_1.967.1	1	na	unnamed protein product [Mytilus coruscus];unnamed protein product [Mytilus coruscus];unnamed protein product [Mytilus coruscus]
mRNA.chromosome_1.968.1	1	GO:0008270	unnamed protein product [Mytilus coruscus];PREDICTED: uncharacterized protein LOC106811655 [Priapulus caudatus];uncharacterized protein LOC114952226 [Acropora millepora]
mRNA.chromosome_1.969.1	2	na	PREDICTED: uncharacterized protein LOC106811658 [Priapulus caudatus];unnamed protein product [Mytilus coruscus];PREDICTED: uncharacterized protein LOC100367476 [Saccoglossus kowalevskii]
mRNA.chromosome_1.970.1	1	na	uncharacterized protein LOC105345266 isoform X2 [Crassostrea gigas];uncharacterized protein LOC105345266 isoform X1 [Crassostrea gigas];uncharacterized protein LOC111114847 [Crassostrea virginica]
mRNA.chromosome_1.971.1	1	na	unnamed protein product [Mytilus coruscus];uncharacterized protein LOC110443261 isoform X2 [Mizuhopecten yessoensis];uncharacterized protein LOC110443261 isoform X2 [Mizuhopecten yessoensis]
mRNA.chromosome_1.972.1	1	GO:0004181;GO:0006508;GO:0008270	carboxypeptidase T-like [Pecten maximus]
mRNA.chromosome_1.973.1	0	na	na
mRNA.chromosome_1.974.1	1	na	uncharacterized protein LOC111112486 [Crassostrea virginica]
mRNA.chromosome_1.975.1	1	na	hypothetical protein pdam_00010418 [Pocillopora damicornis];galaxin-like isoform X1 [Pocillopora damicornis];galaxin-like isoform X2 [Pocillopora damicornis]
mRNA.chromosome_1.976.1	1	na	Werner syndrome ATP-dependent helicase homolog [Pecten maximus];unnamed protein product [Mytilus coruscus];recQ [Mytilus coruscus]
mRNA.chromosome_1.977.1	1	na	E3 ubiquitin-protein ligase synoviolin-like [Branchiostoma floridae]
mRNA.chromosome_1.978.1	0	na	na
mRNA.chromosome_1.979.1	1	GO:0005509	calmodulin-beta-like isoform X2 [Octopus vulgaris];neo-calmodulin-like isoform X1 [Octopus vulgaris];neo-calmodulin-like isoform X1 [Octopus vulgaris]
mRNA.chromosome_1.980.1	1	GO:0003924;GO:0005525;GO:0007264	CDC42 [Mytilus coruscus];cell division control protein 42 [Crassostrea gigas];cell division control protein 42-like [Crassostrea virginica]
mRNA.chromosome_1.981.1	0	GO:0002161	prolyl-tRNA synthetase associated domain-containing protein 1-like [Pecten maximus]
mRNA.chromosome_1.982.1	2	na	uncharacterized protein LOC111131873 [Crassostrea virginica];unnamed protein product [Mytilus coruscus];unnamed protein product [Mytilus coruscus]
mRNA.chromosome_1.983.1	3	na	na
mRNA.chromosome_1.984.1	3	na	na
mRNA.chromosome_1.985.1	3	na	uncharacterized protein LOC110453171 [Mizuhopecten yessoensis];hypothetical protein KP79_PYT18724 [Mizuhopecten yessoensis]
mRNA.chromosome_1.986.1	3	na	uncharacterized protein LOC109618917 [Crassostrea gigas];uncharacterized protein LOC117336626 [Pecten maximus];uncharacterized protein LOC117336052 [Pecten maximus]
mRNA.chromosome_1.987.1	3	na	na
mRNA.chromosome_1.989.1	2	na	na
mRNA.chromosome_1.990.1	1	na	unnamed protein product [Mytilus coruscus];hypothetical protein [Sideroxydans sp.];hypothetical protein EGW08_004840 [Elysia chlorotica]
mRNA.chromosome_1.991.1	2	na	uncharacterized protein LOC111133885 [Crassostrea virginica];uncharacterized protein LOC109618917 [Crassostrea gigas];uncharacterized protein LOC117336626 [Pecten maximus]
mRNA.chromosome_1.992.1	2	na	na
mRNA.chromosome_1.993.1	0	GO:0042157	unnamed protein product [Mytilus coruscus];unnamed protein product [Mytilus coruscus];unnamed protein product [Mytilus coruscus]
mRNA.chromosome_1.994.1	1	GO:0005509	LOW QUALITY PROTEIN: fibroblast growth factor receptor 4-like [Pomacea canaliculata];fibroblast growth factor receptor [Idiosepius paradoxus];fibroblast growth factor receptor 2-like isoform X6 [Crassostrea virginica]
mRNA.chromosome_1.995.1	0	GO:0003953	na
mRNA.chromosome_1.996.1	1	na	uncharacterized protein LOC115221348 isoform X4 [Octopus vulgaris];uncharacterized protein LOC115221348 isoform X1 [Octopus vulgaris];uncharacterized protein LOC115221348 isoform X2 [Octopus vulgaris]
mRNA.chromosome_1.997.1	3	na	ficolin-1-like [Acanthaster planci];ryncolin-1 isoform X2 [Exaiptasia diaphana]
mRNA.chromosome_1.998.1	3	na	PREDICTED: ficolin-1-like [Amphimedon queenslandica];microfibril-associated glycoprotein 4-like [Lingula anatina];microfibril-associated glycoprotein 4-like [Lingula anatina]
mRNA.chromosome_1.1000.1	1	GO:0016757	hypothetical protein C0Q70_15063 [Pomacea canaliculata]
mRNA.chromosome_1.1001.1	3	GO:0005524;GO:0016887	heat shock 70 kDa protein 12B-like isoform X2 [Mizuhopecten yessoensis]
mRNA.chromosome_1.1002.1	3	na	unnamed protein product [Mytilus coruscus];unnamed protein product [Mytilus coruscus]
mRNA.chromosome_1.1003.1	1	GO:0005515	unnamed protein product [Mytilus coruscus];ANKRD50 [Mytilus coruscus];uncharacterized protein LOC117681510 [Crassostrea gigas]
mRNA.chromosome_1.1004.1	0	na	na
mRNA.chromosome_1.1005.2	1	GO:0000287;GO:0004672;GO:0004674;GO:0005524;GO:0006468;GO:0035556	RPS6KA5 [Mytilus coruscus];ribosomal protein S6 kinase alpha-5 [Octopus vulgaris]
mRNA.chromosome_1.1006.1	0	na	girdin-like isoform X1 [Crassostrea virginica];girdin-like isoform X3 [Crassostrea virginica];girdin-like isoform X5 [Crassostrea virginica]
mRNA.chromosome_1.1007.1	1	na	selenoprotein N-like isoform X2 [Crassostrea gigas];selenoprotein N-like isoform X1 [Crassostrea gigas];selenoprotein N-like isoform X4 [Crassostrea virginica]
mRNA.chromosome_1.1009.1	1	na	PREDICTED: proteoglycan 4-like, partial [Salmo salar];PREDICTED: proteoglycan 4-like, partial [Salmo salar];PREDICTED: proteoglycan 4-like, partial [Salmo salar]
mRNA.chromosome_1.1010.1	1	GO:0004435;GO:0006629;GO:0007165;GO:0008081;GO:0035556	1-phosphatidylinositol 4,5-bisphosphate phosphodiesterase beta-4-like isoform X3 [Pomacea canaliculata];hypothetical protein C0Q70_13752 [Pomacea canaliculata];1-phosphatidylinositol 4,5-bisphosphate phosphodiesterase beta-4-like isoform X1 [Pomacea canaliculata]
mRNA.chromosome_1.1011.1	1	GO:0006629;GO:0008081;GO:0035556	1-phosphatidylinositol 4,5-bisphosphate phosphodiesterase beta-4-like [Castor canadensis];phospholipase C, beta 4, isoform CRA_a, partial [Homo sapiens];PREDICTED: 1-phosphatidylinositol 4,5-bisphosphate phosphodiesterase beta-4, partial [Colius striatus]
mRNA.chromosome_1.1012.1	1	na	unnamed protein product [Tetraodon nigroviridis];hypothetical protein OCBIM_22015119mg, partial [Octopus bimaculoides];unnamed protein product [Mytilus coruscus]
mRNA.chromosome_1.1013.1	0	na	na
mRNA.chromosome_1.1014.1	0	GO:0008080	PREDICTED: N-alpha-acetyltransferase 40-like isoform X3 [Octopus bimaculoides];hypothetical protein OCBIM_22006701mg [Octopus bimaculoides];N-alpha-acetyltransferase 40-like [Pecten maximus]
mRNA.chromosome_1.1015.1	0	na	PREDICTED: E2F-associated phosphoprotein [Lipotes vexillifer];E2F-associated phosphoprotein [Aythya fuligula]
mRNA.chromosome_1.1017.1	3	GO:0005524;GO:0016887	PREDICTED: multidrug resistance-associated protein 1-like [Biomphalaria glabrata]
mRNA.chromosome_1.1018.1	3	GO:0005524;GO:0016021;GO:0016887;GO:0042626;GO:0055085	na
mRNA.chromosome_1.1018.26	3	GO:0005524;GO:0016021;GO:0016887;GO:0042626;GO:0055085	multidrug resistance-associated protein 1-like [Mizuhopecten yessoensis];LOW QUALITY PROTEIN: multidrug resistance-associated protein 1-like [Pomacea canaliculata];multidrug resistance-associated protein 1 [Aplysia californica]
mRNA.chromosome_1.1019.1	3	na	galactose-specific lectin nattectin [Crassostrea gigas];perlucin-like protein isoform X1 [Crassostrea gigas];perlucin-like protein isoform X2 [Crassostrea gigas]
mRNA.chromosome_1.1020.1	3	na	na
mRNA.chromosome_1.1021.1	3	GO:0004867	PREDICTED: kunitz-type serine protease inhibitor BmKTT-2-like [Branchiostoma belcheri];PREDICTED: trophoblast Kunitz domain protein 1 [Capra hircus];RecName: Full=KappaPI-actitoxin-Avd3a; Short=KappaPI-AITX-Avd3a; AltName: Full=Kunitz-type proteinase inhibitor 5 II; AltName: Full=SA5 II [Anemonia sulcata]
mRNA.chromosome_1.1022.1	3	GO:0004867	Pancreatic trypsin inhibitor Kunitz domain, partial [Trinorchestia longiramus];Pancreatic trypsin inhibitor Kunitz domain, partial [Trinorchestia longiramus];PREDICTED: PI-actitoxin-Axm2a-like isoform X2 [Branchiostoma belcheri]
mRNA.chromosome_1.1023.1	3	GO:0016491;GO:0055114	hypothetical protein EGW08_006762 [Elysia chlorotica];retinol dehydrogenase 13 [Strongylocentrotus purpuratus]
mRNA.chromosome_1.1024.1	3	GO:0016491;GO:0055114	retinol dehydrogenase 13-like [Pecten maximus];retinol dehydrogenase 13 [Crassostrea gigas]
mRNA.chromosome_1.1026.1	1	na	CUBN [Mytilus coruscus];cubilin [Danio rerio];cubilin [Danio rerio]
mRNA.chromosome_1.1027.1	0	na	uncharacterized protein LOC117324304 [Pecten maximus];unnamed protein product [Mytilus coruscus];location of vulva defective 1-like [Crassostrea virginica]
mRNA.chromosome_1.1028.1	3	GO:0005524;GO:0016887	heat shock 70 kDa protein 12A isoform X2 [Crassostrea gigas];heat shock 70 kDa protein 12A isoform X1 [Crassostrea gigas]
mRNA.chromosome_1.1029.1	3	na	hypothetical protein AM593_08940, partial [Mytilus galloprovincialis];hypothetical protein AM593_04817, partial [Mytilus galloprovincialis];heat shock 70 kDa protein 12A-like [Crassostrea virginica]
mRNA.chromosome_1.1030.1	3	GO:0005524;GO:0016887	heat shock 70 kDa protein 12A-like isoform X2 [Mizuhopecten yessoensis];heat shock 70 kDa protein 12A-like isoform X1 [Pecten maximus]
mRNA.chromosome_1.1033.1	1	na	N-acetylated-alpha-linked acidic dipeptidase 2-like [Crassostrea virginica];N-acetylated-alpha-linked acidic dipeptidase 2-like [Crassostrea virginica]
mRNA.chromosome_1.1034.1	1	na	unnamed protein product [Mytilus coruscus];unnamed protein product [Mytilus coruscus];unnamed protein product [Mytilus coruscus]
mRNA.chromosome_1.1035.1	2	GO:0005524;GO:0016887	heat shock 70 kDa protein 12A-like [Crassostrea virginica];heat shock 70 kDa protein 12A-like [Crassostrea virginica];heat shock 70 kDa protein 12A [Crassostrea gigas]
mRNA.chromosome_1.1037.1	1	GO:0004061;GO:0019441	isatin hydrolase isoform X5 [Crassostrea gigas];isatin hydrolase isoform X4 [Crassostrea gigas];unnamed protein product [Mytilus coruscus]
mRNA.chromosome_1.1038.1	0	GO:0006897	na
mRNA.chromosome_1.1040.1	1	GO:0016746	lysocardiolipin acyltransferase 1 [Crassostrea gigas];lysocardiolipin acyltransferase 1-like [Crassostrea virginica]
mRNA.chromosome_1.1042.1	2	GO:0005515;GO:0007165	unnamed protein product [Mytilus coruscus];toll-like receptor m [Mytilus galloprovincialis];unnamed protein product [Mytilus coruscus]
mRNA.chromosome_1.1043.1	0	na	ZBTB17 [Mytilus coruscus];unnamed protein product [Mytilus coruscus];unnamed protein product [Mytilus coruscus]
mRNA.chromosome_1.1044.1	2	GO:0005515;GO:0007165	toll-like receptor 13 [Denticeps clupeoides];toll-like receptor 13 [Labeo rohita]
mRNA.chromosome_1.1045.1	1	na	hypothetical protein BBJ28_00021532, partial [Nothophytophthora sp. Chile5];hypothetical protein BBJ28_00018563 [Nothophytophthora sp. Chile5];hypothetical protein ZOSMA_29G00540 [Zostera marina]
mRNA.chromosome_1.1046.1	1	na	N-acetylated-alpha-linked acidic dipeptidase 2-like [Crassostrea virginica];N-acetylated-alpha-linked acidic dipeptidase 2 [Crassostrea gigas];N-acetylated-alpha-linked acidic dipeptidase 2-like [Crassostrea virginica]
mRNA.chromosome_1.1047.1	1	na	uncharacterized protein LOC111108213 [Crassostrea virginica];PREDICTED: multidrug resistance-associated protein 4-like [Acropora digitifera];unnamed protein product [Mytilus coruscus]
mRNA.chromosome_1.1048.1	0	na	uncharacterized protein LOC105337163 isoform X2 [Crassostrea gigas];uncharacterized protein LOC105337163 isoform X3 [Crassostrea gigas];uncharacterized protein LOC117680364 isoform X2 [Crassostrea gigas]
mRNA.chromosome_1.1049.1	1	na	PREDICTED: uncharacterized protein LOC100371622 [Saccoglossus kowalevskii];uncharacterized protein LOC116617374 [Nematostella vectensis];uncharacterized protein LOC5509404 [Nematostella vectensis]
mRNA.chromosome_1.1050.2	1	na	gastrula zinc finger protein XlCGF57.1-like [Cynoglossus semilaevis];gastrula zinc finger protein XlCGF57.1-like [Cynoglossus semilaevis];gastrula zinc finger protein XlCGF57.1-like [Cynoglossus semilaevis]
mRNA.chromosome_1.1051.1	1	na	Agglutinin-like protein 7 [Mizuhopecten yessoensis];Agglutinin-like protein 7 [Mizuhopecten yessoensis];Agglutinin-like protein 7 [Mizuhopecten yessoensis]
mRNA.chromosome_1.1052.1	1	na	jagged 1-like, partial [Mytilus galloprovincialis];uncharacterized protein LOC117344449 isoform X8 [Pecten maximus];uncharacterized protein LOC117344449 isoform X3 [Pecten maximus]
mRNA.chromosome_1.1053.1	2	na	jagged 1-like, partial [Mytilus galloprovincialis];unnamed protein product [Mytilus coruscus];unnamed protein product [Mytilus coruscus]
mRNA.chromosome_1.1054.1	2	na	jagged 1-like, partial [Mytilus galloprovincialis];unnamed protein product [Mytilus coruscus]
mRNA.chromosome_1.1055.1	1	na	PREDICTED: uncharacterized protein LOC106804647 [Priapulus caudatus];hypothetical protein DSY80_04230 [Desulfocapsa sp.];putative nuclease HARBI1 [Strongylocentrotus purpuratus]
mRNA.chromosome_1.1056.1	2	GO:0005515	F-box/LRR-repeat protein fbxl-1-like [Pecten maximus]
mRNA.chromosome_1.1057.1	2	na	jagged 1-like, partial [Mytilus galloprovincialis];unnamed protein product [Mytilus coruscus];uncharacterized protein LOC105342368 [Crassostrea gigas]
mRNA.chromosome_1.1058.1	2	na	jagged 1-like, partial [Mytilus galloprovincialis];unnamed protein product [Mytilus coruscus]
mRNA.chromosome_1.1059.1	3	na	na
mRNA.chromosome_1.1060.1	3	na	uncharacterized protein LOC105325414 [Crassostrea gigas];uncharacterized protein LOC105325414 [Crassostrea gigas];uncharacterized protein LOC105325414 [Crassostrea gigas]
mRNA.chromosome_1.1061.1	2	na	unnamed protein product [Mytilus coruscus];jagged 1-like, partial [Mytilus galloprovincialis]
mRNA.chromosome_1.1062.1	2	na	uncharacterized protein LOC117344449 isoform X11 [Pecten maximus];uncharacterized protein LOC117344449 isoform X9 [Pecten maximus];uncharacterized protein LOC117344449 isoform X7 [Pecten maximus]
mRNA.chromosome_1.1063.1	2	GO:0005515	F-box/LRR-repeat protein fbxl-1-like [Pecten maximus]
mRNA.chromosome_1.1064.1	2	na	jagged 1-like, partial [Mytilus galloprovincialis];unnamed protein product [Mytilus coruscus];uncharacterized protein LOC105342368 [Crassostrea gigas]
mRNA.chromosome_1.1065.1	0	na	na
mRNA.chromosome_1.1066.1	2	GO:0005515	unnamed protein product [Mytilus coruscus];unnamed protein product [Mytilus coruscus];unnamed protein product [Mytilus coruscus]
mRNA.chromosome_1.1067.1	0	na	unnamed protein product [Mytilus coruscus];hypothetical protein AM593_02201, partial [Mytilus galloprovincialis];unnamed protein product [Mytilus coruscus]
mRNA.chromosome_1.1068.1	1	na	unnamed protein product [Mytilus coruscus];unnamed protein product [Mytilus coruscus];unnamed protein product [Mytilus coruscus]
mRNA.chromosome_1.1069.1	3	na	na
mRNA.chromosome_1.1070.1	3	GO:0005515	uncharacterized protein LOC105325414 [Crassostrea gigas];uncharacterized protein LOC105325414 [Crassostrea gigas];uncharacterized protein LOC105325414 [Crassostrea gigas]
mRNA.chromosome_1.1072.1	2	na	jagged 1-like, partial [Mytilus galloprovincialis]
mRNA.chromosome_1.1073.1	0	GO:0005509	unnamed protein product [Mytilus coruscus];hypothetical protein C0Q70_02528 [Pomacea canaliculata]
mRNA.chromosome_1.1074.1	2	na	unnamed protein product [Mytilus coruscus];uncharacterized protein LOC105322112 [Crassostrea gigas];uncharacterized protein LOC105322112 [Crassostrea gigas]
mRNA.chromosome_1.1075.1	3	na	hypothetical protein KP79_PYT11871 [Mizuhopecten yessoensis];uncharacterized protein LOC117331833 [Pecten maximus];unnamed protein product [Mytilus coruscus]
mRNA.chromosome_1.1076.1	3	na	hypothetical protein KP79_PYT11871 [Mizuhopecten yessoensis];uncharacterized protein LOC117331833 [Pecten maximus];unnamed protein product [Mytilus coruscus]
mRNA.chromosome_1.1077.1	0	GO:0008527;GO:0016021;GO:0050912	unnamed protein product [Mytilus coruscus];unnamed protein product [Mytilus coruscus];uncharacterized protein LOC105338156 [Crassostrea gigas]
mRNA.chromosome_1.1078.1	1	GO:0005515	leucine-rich repeats and immunoglobulin domains protein 3-like [Tropilaelaps mercedesae];hypothetical protein PPYR_08474 [Photinus pyralis];insulin-like growth factor-binding protein complex acid labile subunit [Photinus pyralis]
mRNA.chromosome_1.1079.1	0	GO:0042147	vacuolar protein sorting-associated protein 54 [Crassostrea gigas];VPS54 [Mytilus coruscus];vacuolar protein sorting-associated protein 54-like [Crassostrea virginica]
mRNA.chromosome_1.1080.1	0	na	uncharacterized protein LOC110454368 [Mizuhopecten yessoensis];PHD finger protein 10 [Mizuhopecten yessoensis];PHD finger protein 10 isoform X1 [Crassostrea gigas]
mRNA.chromosome_1.1081.1	0	GO:0005515	cilia- and flagella-associated protein 70 isoform X28 [Crassostrea gigas];cilia- and flagella-associated protein 70 isoform X26 [Crassostrea gigas];cilia- and flagella-associated protein 70 isoform X21 [Crassostrea gigas]
mRNA.chromosome_1.1083.1	0	GO:0002161;GO:0005737;GO:0051499	D-aminoacyl-tRNA deacylase 1 [Crassostrea gigas];D-tyrosyl-tRNA(Tyr) deacylase 1-like [Crassostrea virginica]
mRNA.chromosome_1.1084.1	0	na	LOW QUALITY PROTEIN: TOG array regulator of axonemal microtubules protein 1-like [Crassostrea virginica];TOG array regulator of axonemal microtubules protein 1-like isoform X3 [Pecten maximus]
mRNA.chromosome_1.1085.1	0	na	hypothetical protein OCBIM_22015744mg [Octopus bimaculoides];PREDICTED: ras-related protein Rab-4B-like [Octopus bimaculoides];ras-related protein Rab-4B [Lingula anatina]
mRNA.chromosome_1.1086.1	1	na	microtubule-associated proteins 1A/1B light chain 3C [Crassostrea gigas];microtubule-associated proteins 1A/1B light chain 3C-like [Lingula anatina]
mRNA.chromosome_1.1087.1	1	na	plexin-B-like isoform X3 [Pecten maximus];plexin-B-like isoform X2 [Pecten maximus];plexin-B-like isoform X4 [Pecten maximus]
mRNA.chromosome_1.1088.1	0	na	na
mRNA.chromosome_1.1089.1	0	na	Protein TALPID3 [Mizuhopecten yessoensis];uncharacterized protein LOC110449292 [Mizuhopecten yessoensis];TALPID3 protein-like isoform X2 [Crassostrea virginica]
mRNA.chromosome_1.1090.1	0	na	mitochondrial import inner membrane translocase subunit Tim9-like isoform X1 [Penaeus vannamei]
mRNA.chromosome_1.1091.2	1	GO:0005515;GO:0008270	uncharacterized protein LOC111132316 [Crassostrea virginica];tripartite motif-containing protein 2 [Crassostrea gigas]
mRNA.chromosome_1.1095.1	0	na	PREDICTED: carboxypeptidase Q-like [Branchiostoma belcheri];carboxypeptidase Q isoform X2 [Scleropages formosus]
mRNA.chromosome_1.1097.1	0	GO:0003723;GO:0006396;GO:0016779	CCA tRNA nucleotidyltransferase 1, mitochondrial-like [Crassostrea virginica];CCA tRNA nucleotidyltransferase 1, mitochondrial [Crassostrea gigas]
mRNA.chromosome_1.1098.1	1	na	uncharacterized protein LOC117686060 isoform X2 [Crassostrea gigas];uncharacterized protein LOC117686060 isoform X1 [Crassostrea gigas];uncharacterized protein LOC117686060 isoform X3 [Crassostrea gigas]
mRNA.chromosome_1.1100.1	1	GO:0005515	chitin synthase chs-2 isoform X2 [Crassostrea gigas];LOW QUALITY PROTEIN: uncharacterized protein LOC112557502 [Pomacea canaliculata];uncharacterized protein LOC105345033 isoform X1 [Crassostrea gigas]
mRNA.chromosome_1.1101.2	1	GO:0004725;GO:0006470;GO:1902751	STG [Mytilus coruscus];STG [Mytilus coruscus];STG [Mytilus coruscus]
mRNA.chromosome_1.1102.1	1	na	predicted protein [Nematostella vectensis];predicted protein [Nematostella vectensis];predicted protein [Nematostella vectensis]
mRNA.chromosome_1.1105.1	1	na	chitin synthase chs-2-like isoform X2 [Octopus vulgaris];chitin synthase chs-2-like isoform X1 [Octopus vulgaris];chitin 1 synthase, partial [Mytilus galloprovincialis]
mRNA.chromosome_1.1106.1	1	na	uncharacterized protein LOC110465974 isoform X2 [Mizuhopecten yessoensis]
mRNA.chromosome_1.1107.1	0	na	na
mRNA.chromosome_1.1108.1	3	na	uncharacterized protein LOC111117800 [Crassostrea virginica];uncharacterized protein LOC117315236, partial [Pecten maximus]
mRNA.chromosome_1.1110.1	3	na	uncharacterized protein LOC117315236, partial [Pecten maximus];uncharacterized protein LOC111117800 [Crassostrea virginica]
mRNA.chromosome_1.1111.1	1	GO:0003824	PREDICTED: probable inactive tRNA-specific adenosine deaminase-like protein 3 [Biomphalaria glabrata]
mRNA.chromosome_1.1112.1	1	na	uncharacterized protein LOC105436417 isoform X4 [Strongylocentrotus purpuratus];uncharacterized protein LOC105436417 isoform X2 [Strongylocentrotus purpuratus];uncharacterized protein LOC105436417 isoform X3 [Strongylocentrotus purpuratus]
mRNA.chromosome_1.1113.1	1	na	uncharacterized protein LOC111112779 isoform X3 [Crassostrea virginica];uncharacterized protein LOC111103277 [Crassostrea virginica]
mRNA.chromosome_1.1116.1	2	GO:0005044;GO:0016020	PREDICTED: scavenger receptor cysteine-rich type 1 protein M130-like [Haplochromis burtoni];unnamed protein product, partial [Tetraodon nigroviridis];unnamed protein product, partial [Tetraodon nigroviridis]
mRNA.chromosome_1.1117.1	0	GO:0005044;GO:0016020	PREDICTED: uncharacterized protein LOC107083137 [Cyprinodon variegatus];predicted protein, partial [Nematostella vectensis];galectin-3-binding protein B-like [Fundulus heteroclitus]
mRNA.chromosome_1.1118.1	2	GO:0005044;GO:0016020	PREDICTED: deleted in malignant brain tumors 1 protein-like [Acropora digitifera];PREDICTED: deleted in malignant brain tumors 1 protein-like [Acropora digitifera];PREDICTED: deleted in malignant brain tumors 1 protein-like [Acropora digitifera]
mRNA.chromosome_1.1119.1	0	na	PREDICTED: protein dpy-30 homolog [Biomphalaria glabrata];protein dpy-30 homolog [Pecten maximus]
mRNA.chromosome_1.1120.1	1	na	neuroligin-4, X-linked-like [Pecten maximus]
mRNA.chromosome_1.1122.1	3	GO:0005525	ADP-ribosylation factor 1-like [Crassostrea gigas];ADP-ribosylation factor-like [Pecten maximus]
mRNA.chromosome_1.1123.1	3	GO:0005525	ADP-ribosylation factor 1-like [Crassostrea gigas];ADP-ribosylation factor-like [Crassostrea virginica];ADP-ribosylation factor-like [Crassostrea virginica]
mRNA.chromosome_1.1124.1	3	GO:0005525	ADP-ribosylation factor 1-like [Crassostrea gigas];ADP-ribosylation factor-like [Crassostrea virginica];ADP-ribosylation factor-like [Crassostrea virginica]
mRNA.chromosome_1.1125.1	3	GO:0005525	ADP-ribosylation factor [Lingula anatina];ADP-ribosylation factor-like [Crassostrea virginica]
mRNA.chromosome_1.1126.1	3	GO:0005525	ADP-ribosylation factor 1-like [Crassostrea gigas];ADP-ribosylation factor-like [Crassostrea virginica];ADP-ribosylation factor-like [Crassostrea virginica]
mRNA.chromosome_1.1127.1	0	na	hypothetical protein KP79_PYT01891 [Mizuhopecten yessoensis];hypothetical protein KP79_PYT01891 [Mizuhopecten yessoensis];hypothetical protein KP79_PYT01891 [Mizuhopecten yessoensis]
mRNA.chromosome_1.1128.1	1	GO:0001518;GO:0005216;GO:0005248;GO:0006811;GO:0006814;GO:0016020;GO:0055085	voltage-dependent sodium channel, partial [Mya arenaria];voltage-dependent sodium channel, partial [Mya arenaria];voltage-dependent sodium channel, partial [Mya arenaria]
mRNA.chromosome_1.1129.37	1	GO:0003824;GO:0005515	echinoderm microtubule-associated protein-like 6 isoform X2 [Crassostrea gigas]
mRNA.chromosome_1.1130.1	1	GO:0008270	unnamed protein product [Mytilus coruscus];tripartite motif-containing protein 2 [Crassostrea gigas]
mRNA.chromosome_1.1131.1	0	na	hypothetical protein AM593_00499, partial [Mytilus galloprovincialis];uncharacterized protein LOC117323138 [Pecten maximus]
mRNA.chromosome_1.1132.1	2	na	LOW QUALITY PROTEIN: carboxylesterase 5A-like [Pecten maximus];carboxylesterase 1D-like [Pecten maximus];cholinesterase-like [Pecten maximus]
mRNA.chromosome_1.1133.1	1	na	LOW QUALITY PROTEIN: ficolin-2-like [Pecten maximus];Techylectin-5A [Araneus ventricosus];Fibrinogen-like protein A,Ryncolin-4,Angiopoietin-related protein 7,Angiopoietin-related protein 1,Ficolin-3,Ficolin-1-B,Techylectin-5A,Ficolin-2,Ryncolin-1,Tenascin-R,Fibrinogen-like protein 1,Angiopoietin-4,Angiopoietin-1,Tenascin-X,Fibrinogen C domain-containing protein 1-A,Tenascin-N,Veficolin-1,Ryncolin…
mRNA.chromosome_1.1135.1	1	na	unnamed protein product [Mytilus coruscus];LOW QUALITY PROTEIN: uncharacterized protein LOC111112436 [Crassostrea virginica];unnamed protein product [Mytilus coruscus]
mRNA.chromosome_1.1137.1	2	na	putative inactive carboxylesterase 4 [Acanthaster planci];CEL [Mytilus coruscus]
mRNA.chromosome_1.1138.1	4	na	hypothetical protein EGW08_006920 [Elysia chlorotica]
mRNA.chromosome_1.1139.1	2	na	CES2 [Mytilus coruscus];PREDICTED: carboxylesterase 2-like protein 1 isoform X1 [Monodelphis domestica]
mRNA.chromosome_1.1140.2	0	na	nuclear export mediator factor Nemf [Aplysia californica];nuclear export mediator factor NEMF-like [Pomacea canaliculata];Nuclear export mediator factor NEMF homolog,Nuclear export mediator factor Nemf,Nuclear export mediator factor NEMF [Mytilus coruscus]
mRNA.chromosome_1.1141.2	1	GO:0005856	myosin-I heavy chain-like isoform X5 [Pecten maximus];myosin-I heavy chain-like isoform X5 [Pecten maximus];myosin-I heavy chain-like isoform X4 [Pecten maximus]
mRNA.chromosome_1.1142.1	0	na	keratin-associated protein 4-6-like [Oncorhynchus kisutch];hypothetical protein F7725_019982 [Dissostichus mawsoni];PREDICTED: endochitinase A-like, partial [Picoides pubescens]
mRNA.chromosome_1.1143.1	0	GO:0003676;GO:0008270	PREDICTED: zinc finger protein 318 isoform X2 [Monodelphis domestica];zinc finger protein 318 [Echinops telfairi];PREDICTED: zinc finger protein 318 isoform X1 [Monodelphis domestica]
mRNA.chromosome_1.1144.2	0	na	MEMO1 [Mytilus coruscus];protein MEMO1-like [Crassostrea virginica]
mRNA.chromosome_1.1145.3	1	GO:0005509	EF hand family protein [Leishmania donovani];EF hand family protein [Leishmania donovani];EF hand family protein [Leishmania donovani]
mRNA.chromosome_1.1146.1	1	GO:0004252;GO:0006508	chymotrypsin-like elastase family member 2A isoform X2 [Crassostrea virginica];prostasin-like isoform X1 [Crassostrea virginica];plasminogen isoform X2 [Crassostrea gigas]
mRNA.chromosome_1.1147.1	3	na	Cholinesterase,Putative inactive carboxylesterase 4 [Mytilus coruscus]
mRNA.chromosome_1.1148.1	3	na	CES2 [Mytilus coruscus];Cholinesterase,Putative inactive carboxylesterase 4 [Mytilus coruscus]
mRNA.chromosome_1.1150.1	1	GO:0005515	kelch domain-containing protein 2-like [Pecten maximus];Kelch domain-containing protein 2 [Mizuhopecten yessoensis];kelch domain-containing protein 2-like [Mizuhopecten yessoensis]
mRNA.chromosome_1.1151.1	0	na	na
mRNA.chromosome_1.1154.1	0	GO:0030488;GO:0031515	tRNA (adenine(58)-N(1))-methyltransferase non-catalytic subunit TRM6-like [Pecten maximus];tRNA (adenine(58)-N(1))-methyltransferase non-catalytic subunit TRM6 [Crassostrea gigas]
mRNA.chromosome_1.1155.1	1	GO:0005515	BTB/POZ domain-containing protein 6-like [Pecten maximus];BTBD3_6 [Mytilus coruscus]
mRNA.chromosome_1.1156.1	1	na	predicted protein [Nematostella vectensis];predicted protein [Nematostella vectensis];predicted protein [Nematostella vectensis]
mRNA.chromosome_1.1157.1	4	GO:0008270	tripartite motif-containing protein 2-like [Crassostrea virginica];tripartite motif-containing protein 2 [Crassostrea gigas];tripartite motif-containing protein 2-like [Pecten maximus]
mRNA.chromosome_1.1158.1	1	GO:0005525	ADP-ribosylation factor 1-like [Crassostrea gigas];ADP-ribosylation factor-like [Crassostrea virginica];ADP-ribosylation factor-like [Crassostrea virginica]
mRNA.chromosome_1.1159.2	3	GO:0003924;GO:0005525;GO:0007264	cdc42 homolog [Lingula anatina]
mRNA.chromosome_1.1160.1	3	GO:0003924;GO:0005525;GO:0007264	cell division control protein 42 homolog [Pecten maximus];CDC42 [Mytilus coruscus]
mRNA.chromosome_1.1162.1	0	na	enhancer of rudimentary homolog [Crassostrea gigas];enhancer of rudimentary homolog [Crassostrea virginica]
mRNA.chromosome_1.1163.1	1	GO:0003824	PREDICTED: probable inactive tRNA-specific adenosine deaminase-like protein 3 [Biomphalaria glabrata]
mRNA.chromosome_1.1164.1	4	GO:0008270	unnamed protein product [Mytilus coruscus];unnamed protein product [Mytilus coruscus];unnamed protein product [Mytilus coruscus]
mRNA.chromosome_1.1165.1	3	GO:0008270	unnamed protein product [Mytilus coruscus];uncharacterized protein LOC111115845 [Crassostrea virginica];protein PML-like [Crassostrea virginica]
mRNA.chromosome_1.1166.1	3	GO:0008270	unnamed protein product [Mytilus coruscus];USP16_45 [Mytilus coruscus];USP16_45 [Mytilus coruscus]
mRNA.chromosome_1.1167.1	0	na	na
mRNA.chromosome_1.1168.1	1	na	na
mRNA.chromosome_1.1169.1	0	na	unnamed protein product [Mytilus coruscus];unnamed protein product [Mytilus coruscus];unnamed protein product [Mytilus coruscus]
mRNA.chromosome_1.1170.2	0	na	coiled-coil domain-containing protein 9-like isoform X6 [Pecten maximus];coiled-coil domain-containing protein 9 isoform X8 [Crassostrea gigas]
mRNA.chromosome_1.1171.1	1	na	uncharacterized protein LOC117322945 [Pecten maximus]
mRNA.chromosome_1.1172.1	1	GO:0004491;GO:0016491;GO:0016620;GO:0055114	probable methylmalonate-semialdehyde dehydrogenase [acylating], mitochondrial [Crassostrea virginica];probable methylmalonate-semialdehyde dehydrogenase [acylating], mitochondrial [Crassostrea gigas];probable methylmalonate-semialdehyde dehydrogenase [acylating], mitochondrial isoform X1 [Lingula anatina]
mRNA.chromosome_1.1173.1	0	na	na
mRNA.chromosome_1.1174.1	0	na	na
mRNA.chromosome_1.1175.1	3	GO:0019318;GO:0030246	aldose 1-epimerase-like [Pecten maximus];aldose 1-epimerase-like [Pecten maximus];galactose mutarotase [Aplysia californica]
mRNA.chromosome_1.1176.1	3	GO:0003824;GO:0005975;GO:0016853;GO:0030246	aldose 1-epimerase-like [Crassostrea virginica];galM [Mytilus coruscus];galactose mutarotase [Aplysia californica]
mRNA.chromosome_1.1178.1	0	na	na
mRNA.chromosome_1.1180.1	4	GO:0004930;GO:0007186;GO:0016021	unnamed protein product [Mytilus coruscus];unnamed protein product [Mytilus coruscus]
mRNA.chromosome_1.1182.1	3	GO:0008528;GO:0016021	unnamed protein product [Mytilus coruscus];probable G-protein coupled receptor 139 isoform X2 [Pomacea canaliculata];unnamed protein product [Mytilus coruscus]
mRNA.chromosome_1.1184.1	1	na	PREDICTED: uncharacterized protein LOC107357941 [Acropora digitifera];PREDICTED: uncharacterized protein LOC107357941 [Acropora digitifera];PREDICTED: uncharacterized protein LOC107357941 [Acropora digitifera]
mRNA.chromosome_1.1185.1	0	na	na
mRNA.chromosome_1.1186.1	1	na	PREDICTED: uncharacterized protein LOC109476550 [Branchiostoma belcheri];unnamed protein product [Mytilus coruscus];PREDICTED: uncharacterized protein LOC109478620 [Branchiostoma belcheri]
mRNA.chromosome_1.1187.1	0	na	na
mRNA.chromosome_1.1188.1	1	na	uncharacterized protein LOC111108096 isoform X1 [Crassostrea virginica];uncharacterized protein LOC117683203 [Crassostrea gigas];uncharacterized protein LOC111104002 [Crassostrea virginica]
mRNA.chromosome_1.1189.1	1	na	Transmembrane protein 229b,Transmembrane protein 229B [Mytilus coruscus];Transmembrane protein 229B [Mizuhopecten yessoensis]
mRNA.chromosome_1.1190.1	0	GO:0000334;GO:0005506;GO:0055114	HAAO [Mytilus coruscus]
mRNA.chromosome_1.1191.1	0	GO:0005515	transport and Golgi organization protein 1 homolog isoform X3 [Crassostrea virginica];transport and Golgi organization protein 1 homolog isoform X3 [Crassostrea virginica];transport and Golgi organization protein 1 homolog isoform X1 [Crassostrea virginica]
mRNA.chromosome_1.1193.1	4	GO:0005515;GO:0008270	unnamed protein product [Mytilus coruscus];uncharacterized protein LOC111132316 [Crassostrea virginica];tripartite motif-containing protein 2-like [Crassostrea virginica]
mRNA.chromosome_1.1194.1	3	na	uncharacterized protein LOC111132316 [Crassostrea virginica];tripartite motif-containing protein 2-like [Pecten maximus]
mRNA.chromosome_1.1195.1	1	na	PREDICTED: RNA-directed DNA polymerase from mobile element jockey-like [Acropora digitifera];putative RNA-directed DNA polymerase from transposon BS [Exaiptasia diaphana];putative RNA-directed DNA polymerase from transposon X-element [Exaiptasia diaphana]
mRNA.chromosome_1.1196.1	0	GO:0003697	uncharacterized protein CXorf57-like isoform X3 [Mizuhopecten yessoensis];Centromere/kinetochore protein zw10-like [Mizuhopecten yessoensis];uncharacterized protein CXorf57-like isoform X2 [Mizuhopecten yessoensis]
mRNA.chromosome_1.1197.1	2	GO:0008270	tripartite motif-containing protein 2 [Crassostrea gigas];unnamed protein product [Mytilus coruscus];tripartite motif-containing protein 59-like [Crassostrea gigas]
mRNA.chromosome_1.1198.1	0	GO:0003697	RPA-related protein RADX-like [Pecten maximus];uncharacterized protein CXorf57-like isoform X2 [Mizuhopecten yessoensis];Centromere/kinetochore protein zw10-like [Mizuhopecten yessoensis]
mRNA.chromosome_1.1199.1	0	GO:0000981;GO:0000987;GO:0003677;GO:0045944;GO:0046983	Serum response factor [Mizuhopecten yessoensis];serum response factor-like [Pecten maximus];serum response factor [Pinctada imbricata]
mRNA.chromosome_1.1200.1	1	na	Guanylate cyclase 32E [Mizuhopecten yessoensis]
mRNA.chromosome_1.1203.1	1	GO:0004672;GO:0005524;GO:0006468;GO:0009190;GO:0016849;GO:0035556	Guanylate cyclase 32E [Mizuhopecten yessoensis]
mRNA.chromosome_1.1204.1	1	na	unnamed protein product [Mytilus coruscus];hypothetical protein CAPTEDRAFT_190870 [Capitella teleta];hypothetical protein CAPTEDRAFT_208943 [Capitella teleta]
mRNA.chromosome_1.1205.1	1	na	unnamed protein product [Mytilus coruscus];unnamed protein product [Mytilus coruscus];unnamed protein product [Mytilus coruscus]
mRNA.chromosome_1.1207.1	1	GO:0004930;GO:0007186;GO:0016021	PREDICTED: uncharacterized protein LOC100369898 [Saccoglossus kowalevskii];neuropeptide FF receptor 1-like [Xiphophorus maculatus]
mRNA.chromosome_1.1208.1	1	GO:0016021;GO:0034220	neuronal acetylcholine receptor subunit alpha-6 isoform X1 [Crassostrea gigas];neuronal acetylcholine receptor subunit alpha-6 [Crassostrea gigas]
mRNA.chromosome_1.1212.1	1	na	RecName: Full=Insoluble matrix shell protein 1; Short=IMSP1 [Ruditapes philippinarum];hypothetical protein DMF53_23710 [Acidobacteria bacterium]
mRNA.chromosome_1.1213.1	2	GO:0005506;GO:0016705;GO:0020037;GO:0055114	cytochrome P450 4X1-like [Crassostrea virginica]
mRNA.chromosome_1.1214.1	1	GO:0008168	uncharacterized protein LOC111138433 [Crassostrea virginica];hypothetical protein KP79_PYT09613 [Mizuhopecten yessoensis];hypothetical protein KP79_PYT01546 [Mizuhopecten yessoensis]
mRNA.chromosome_1.1215.1	1	GO:0004499;GO:0050660;GO:0050661;GO:0055114	dimethylaniline monooxygenase [N-oxide-forming] 2-like [Pecten maximus]
mRNA.chromosome_1.1216.2	4	GO:0008270	uncharacterized protein LOC111132961 isoform X2 [Crassostrea virginica];uncharacterized protein LOC111132961 isoform X1 [Crassostrea virginica];protein PML [Crassostrea gigas]
mRNA.chromosome_1.1218.1	0	GO:0005515	na
mRNA.chromosome_1.1219.4	2	GO:0005506;GO:0016705;GO:0020037;GO:0055114	CYP4B1 [Mytilus coruscus];uncharacterized protein LOC117324580 [Pecten maximus];uncharacterized protein LOC117324580 [Pecten maximus]
mRNA.chromosome_1.1221.2	4	GO:0004672;GO:0005515;GO:0005524;GO:0006468	mitogen-activated protein kinase kinase kinase 10-like [Crassostrea virginica];mitogen-activated protein kinase kinase kinase 10 [Crassostrea gigas];LOW QUALITY PROTEIN: mitogen-activated protein kinase kinase kinase 11-like [Pecten maximus]
mRNA.chromosome_1.1222.1	1	na	na
mRNA.chromosome_1.1223.1	0	na	U11/U12 small nuclear ribonucleoprotein 48 kDa protein-like [Crassostrea virginica]
mRNA.chromosome_1.1225.1	0	na	na
mRNA.chromosome_1.1226.1	0	na	hypothetical protein KP79_PYT11063 [Mizuhopecten yessoensis];hypothetical protein KP79_PYT11063 [Mizuhopecten yessoensis];hypothetical protein KP79_PYT11063 [Mizuhopecten yessoensis]
mRNA.chromosome_1.1227.1	1	GO:0046872	zinc finger FYVE domain-containing protein 21-like isoform X2 [Crassostrea virginica];zinc finger FYVE domain-containing protein 21 isoform X2 [Crassostrea gigas];zinc finger FYVE domain-containing protein 21-like isoform X1 [Crassostrea virginica]
mRNA.chromosome_1.1228.1	0	na	na
mRNA.chromosome_1.1229.1	1	GO:0016787	ectonucleoside triphosphate diphosphohydrolase 3-like isoform X1 [Pecten maximus];ectonucleoside triphosphate diphosphohydrolase 8-like isoform X1 [Mizuhopecten yessoensis]
mRNA.chromosome_1.1230.1	0	GO:0003723;GO:0003743;GO:0006413	EIF1AD [Mytilus coruscus]
mRNA.chromosome_1.1231.1	1	na	collagen alpha-6(VI) chain-like [Mizuhopecten yessoensis];collagen alpha-6(VI) chain-like [Mizuhopecten yessoensis];collagen alpha-6(VI) chain-like [Mizuhopecten yessoensis]
mRNA.chromosome_1.1232.1	0	na	unnamed protein product [Mytilus coruscus];uncharacterized protein LOC117693112 [Crassostrea gigas];uncharacterized protein LOC117693112 [Crassostrea gigas]
mRNA.chromosome_1.1233.1	1	na	PREDICTED: uncharacterized protein LOC106810929 [Priapulus caudatus];uncharacterized protein LOC106157457 [Lingula anatina];uncharacterized protein LOC113474952 [Ciona intestinalis]
mRNA.chromosome_1.1235.1	3	na	na
mRNA.chromosome_1.1236.1	3	na	na
mRNA.chromosome_1.1237.1	1	GO:0015031	hypothetical protein XENTR_v10022014 [Xenopus tropicalis];AP-4 complex subunit sigma-like [Actinia tenebrosa]
mRNA.chromosome_1.1239.1	1	GO:0005515	striatin-like isoform X2 [Mizuhopecten yessoensis];striatin-like isoform X4 [Pecten maximus];striatin-like isoform X1 [Mizuhopecten yessoensis]
mRNA.chromosome_1.1240.1	0	GO:0003676;GO:0008270;GO:0016818	flocculation protein FLO11-like, partial [Lingula anatina];helicase-like transcription factor [Pecten maximus];Helicase-like transcription factor [Mizuhopecten yessoensis]
mRNA.chromosome_1.1241.1	1	GO:0005524;GO:0070615	helicase-like transcription factor isoform X2 [Crassostrea gigas];helicase-like transcription factor isoform X1 [Crassostrea gigas];helicase-like transcription factor [Crassostrea virginica]
mRNA.chromosome_1.1242.1	1	GO:0015035;GO:0015036	glutaredoxin-related protein 5, mitochondrial [Crassostrea gigas];hypothetical protein CAPTEDRAFT_163758 [Capitella teleta]
mRNA.chromosome_1.1243.1	1	na	uncharacterized protein LOC117323293 [Pecten maximus];unnamed protein product [Mytilus coruscus]
mRNA.chromosome_1.1244.1	0	na	na
mRNA.chromosome_1.1246.2	1	na	uncharacterized protein LOC110447633 [Mizuhopecten yessoensis];uncharacterized protein LOC117315301 [Pecten maximus];uncharacterized protein LOC117342023 [Pecten maximus]
mRNA.chromosome_1.1249.1	1	GO:0000723;GO:0003678;GO:0006281	AAA family ATPase [Solemya elarraichensis gill symbiont];hypothetical protein BOW52_11160 [Solemya elarraichensis gill symbiont];ATP-dependent DNA helicase pif1-like [Pecten maximus]
mRNA.chromosome_1.1250.1	1	na	P2X purinoceptor 7-like [Mizuhopecten yessoensis];hypothetical protein PFLUV_G00119810 [Perca fluviatilis]
mRNA.chromosome_1.1251.1	3	na	unnamed protein product [Mytilus coruscus];uncharacterized protein LOC110236904 [Exaiptasia diaphana];uncharacterized protein LOC116300735 [Actinia tenebrosa]
mRNA.chromosome_1.1252.1	3	na	uncharacterized protein LOC110236904 [Exaiptasia diaphana];hypothetical protein AC249_AIPGENE8654 [Exaiptasia diaphana];uncharacterized protein LOC116300735 [Actinia tenebrosa]
mRNA.chromosome_1.1253.1	1	na	LOW QUALITY PROTEIN: titin-like [Pomacea canaliculata];LOW QUALITY PROTEIN: titin-like [Pomacea canaliculata];titin [Crassostrea gigas]
mRNA.chromosome_1.1255.1	0	na	na
mRNA.chromosome_1.1256.1	1	GO:0005515	na
mRNA.chromosome_1.1257.1	0	GO:0005789;GO:0006888	protein YIF1B-B-like isoform X4 [Pecten maximus];protein YIF1B-B-like isoform X3 [Pecten maximus];protein YIF1B-B-like isoform X2 [Pecten maximus]
mRNA.chromosome_1.1258.1	0	GO:0030246	galectin-9-like isoform X9 [Pomacea canaliculata];hypothetical protein C0Q70_13116 [Pomacea canaliculata]
mRNA.chromosome_1.1259.1	2	GO:0030246	galectin 2 [Mytilus galloprovincialis];galectin 2 [Mytilus galloprovincialis];galectin-9-like isoform X9 [Pomacea canaliculata]
mRNA.chromosome_1.1260.1	1	na	protein ALP1-like [Crassostrea virginica];protein ALP1-like [Crassostrea virginica];uncharacterized protein LOC117336159 [Pecten maximus]
mRNA.chromosome_1.1261.1	2	GO:0030246	tandem repeat galectin [Ruditapes philippinarum];galectin [Sinonovacula constricta];galectin [Sinonovacula constricta]
mRNA.chromosome_1.1262.1	1	na	unnamed protein product [Mytilus coruscus];PREDICTED: uncharacterized protein LOC109476550 [Branchiostoma belcheri]
mRNA.chromosome_1.1263.1	3	GO:0030246	galectin [Archivesica packardana];tandem repeat galectin [Ruditapes philippinarum];tandem repeat galectin [Ruditapes philippinarum]
mRNA.chromosome_1.1264.1	3	GO:0030246	galectin [Archivesica packardana];tandem repeat galectin [Ruditapes philippinarum];galectin [Hyriopsis cumingii]
mRNA.chromosome_1.1265.1	3	GO:0030246	galectin [Archivesica packardana];galectin [Archivesica packardana];galectin [Sinonovacula constricta]
mRNA.chromosome_1.1266.1	1	na	na
mRNA.chromosome_1.1267.1	3	na	hypothetical protein Dasosvirus5_15 [Dasosvirus sp.];hypothetical protein L211DRAFT_837856 [Terfezia boudieri ATCC MYA-4762];hypothetical protein L211DRAFT_837856 [Terfezia boudieri ATCC MYA-4762]
mRNA.chromosome_1.1268.1	3	na	hypothetical protein L211DRAFT_837856 [Terfezia boudieri ATCC MYA-4762]
mRNA.chromosome_1.1269.1	1	na	unnamed protein product [Mytilus coruscus];hypothetical protein KP79_PYT25715 [Mizuhopecten yessoensis];uncharacterized protein LOC117326930 [Pecten maximus]
mRNA.chromosome_1.1271.1	1	na	unnamed protein product [Mytilus coruscus];unnamed protein product [Mytilus coruscus];unnamed protein product [Mytilus coruscus]
mRNA.chromosome_1.1272.2	1	na	uncharacterized protein LOC111106960 [Crassostrea virginica];uncharacterized protein LOC111116454 [Crassostrea virginica];unnamed protein product [Mytilus coruscus]
mRNA.chromosome_1.1273.1	1	na	uncharacterized protein LOC111128587 [Crassostrea virginica];uncharacterized protein LOC111104930 [Crassostrea virginica];uncharacterized protein LOC117685137 [Crassostrea gigas]
mRNA.chromosome_1.1275.1	1	na	na
mRNA.chromosome_1.1276.1	2	GO:0051260	BTB/POZ domain-containing protein KCTD7 [Crassostrea gigas];BTB/POZ domain-containing protein KCTD7-like [Pecten maximus];LOW QUALITY PROTEIN: BTB/POZ domain-containing protein KCTD7-like [Crassostrea virginica]
mRNA.chromosome_1.1277.1	1	na	unnamed protein product [Mytilus coruscus];hypothetical protein BBROOKSOX_864 [Bathymodiolus brooksi thiotrophic gill symbiont]
mRNA.chromosome_1.1278.1	0	na	na
mRNA.chromosome_1.1279.1	0	na	na
mRNA.chromosome_1.1280.1	2	na	uncharacterized protein LOC111119416 isoform X2 [Crassostrea virginica];uncharacterized protein LOC111121265 isoform X1 [Crassostrea virginica]
mRNA.chromosome_1.1281.1	2	na	BTB/POZ domain-containing protein KCTD7-like isoform X2 [Branchiostoma floridae];uncharacterized protein LOC118427457 [Branchiostoma floridae];BTB/POZ domain-containing protein KCTD7-like isoform X3 [Branchiostoma floridae]
mRNA.chromosome_1.1282.1	2	na	uncharacterized protein LOC110461906 isoform X3 [Mizuhopecten yessoensis];uncharacterized protein LOC110461906 isoform X2 [Mizuhopecten yessoensis]
mRNA.chromosome_1.1283.1	1	na	na
mRNA.chromosome_1.1284.1	1	na	hypothetical protein [Bacteroidetes bacterium];putative RNA-directed DNA polymerase from transposon X-element [Exaiptasia diaphana]
mRNA.chromosome_1.1285.1	1	na	na
mRNA.chromosome_1.1286.4	1	GO:0022857;GO:0055085	na
mRNA.chromosome_1.1287.1	1	na	unnamed protein product, partial [Schistosoma mattheei];PREDICTED: uncharacterized protein LOC109470794 [Branchiostoma belcheri];unnamed protein product, partial [Schistosoma curassoni]
mRNA.chromosome_1.1288.1	0	GO:0005509	SPARC-related modular calcium-binding protein 2-like isoform X5 [Pecten maximus];SPARC-related modular calcium-binding protein 2-like isoform X5 [Pecten maximus];SPARC-related modular calcium-binding protein 1-like isoform X8 [Pecten maximus]
mRNA.chromosome_1.1289.2	1	na	PREDICTED: dnaJ homolog subfamily C member 4-like [Priapulus caudatus];DgyrCDS3508 [Dimorphilus gyrociliatus];dnaJ homolog subfamily C member 4 [Aplysia californica]
mRNA.chromosome_1.1290.1	0	GO:0030001;GO:0046873;GO:0055085	zinc transporter ZIP9-A-like [Crassostrea virginica];zinc transporter ZIP9-B-like isoform X3 [Pecten maximus];zinc transporter ZIP9-B-like isoform X4 [Pecten maximus]
mRNA.chromosome_1.1291.1	1	GO:0005515	inhibitor of nuclear factor-kappaB [Meretrix meretrix];inhibitor of nuclear factor-kappaB protein [Pinctada fucata];IkB-like protein [Haliotis discus discus]
mRNA.chromosome_1.1292.1	3	na	na
mRNA.chromosome_1.1293.1	3	na	na
mRNA.chromosome_1.1294.1	3	na	PREDICTED: cell wall protein DAN4-like, partial [Octopus bimaculoides]
mRNA.chromosome_1.1295.1	3	na	na
mRNA.chromosome_1.1296.1	3	na	PREDICTED: cell wall protein DAN4-like, partial [Octopus bimaculoides];cell wall protein DAN4 [Octopus vulgaris]
mRNA.chromosome_1.1297.1	3	na	PREDICTED: cell wall protein DAN4-like, partial [Octopus bimaculoides];cell wall protein DAN4 [Octopus vulgaris]
mRNA.chromosome_1.1298.1	3	na	PREDICTED: cell wall protein DAN4-like, partial [Octopus bimaculoides];cell wall protein DAN4 [Octopus vulgaris];hypothetical protein OCBIM_22017746mg [Octopus bimaculoides]
mRNA.chromosome_1.1299.1	3	na	na
mRNA.chromosome_1.1300.1	3	na	na
mRNA.chromosome_1.1303.1	3	na	uncharacterized protein LOC112570005 isoform X1 [Pomacea canaliculata]
mRNA.chromosome_1.1304.1	3	na	na
mRNA.chromosome_1.1306.1	3	na	na
mRNA.chromosome_1.1307.1	3	na	uncharacterized protein LOC112570005 isoform X1 [Pomacea canaliculata];uncharacterized protein LOC112570005 isoform X2 [Pomacea canaliculata]
mRNA.chromosome_1.1308.1	3	na	na
mRNA.chromosome_1.1309.1	3	na	na
mRNA.chromosome_1.1311.3	1	GO:0004383;GO:0006182;GO:0009190;GO:0035556	Guanylate cyclase 32E,Guanylate cyclase soluble subunit beta-2,Receptor-type guanylate cyclase gcy-19,Head-specific guanylate cyclase,Retinal guanylyl cyclase 2,Heat-stable enterotoxin receptor,Olfactory guanylyl cyclase GC-D,Atrial natriuretic peptide receptor 2,Receptor-type guanylate cyclase gcy-9,Receptor-type guanylate cyclase Gyc76C,Receptor-type guanylate cyclase gcy-18,Receptor-type guany…
mRNA.chromosome_1.1312.2	1	GO:0016491;GO:0055114	uncharacterized protein LOC111133165 [Crassostrea virginica];uncharacterized protein LOC111133329 [Crassostrea virginica];alpha-ketoglutarate-dependent 2,4-dichlorophenoxyacetate dioxygenase [Crassostrea gigas]
mRNA.chromosome_1.1313.1	1	na	hypothetical protein KP79_PYT26305 [Mizuhopecten yessoensis];uncharacterized protein LOC114974228 [Acropora millepora];uncharacterized protein LOC117689325 [Crassostrea gigas]
mRNA.chromosome_1.1314.1	1	na	uncharacterized protein LOC110443135 [Mizuhopecten yessoensis];unnamed protein product [Mytilus coruscus];hypothetical protein KP79_PYT26260 [Mizuhopecten yessoensis]
mRNA.chromosome_1.1315.1	0	na	hypothetical protein D7V67_16990, partial [Clostridium paraputrificum];uncharacterized protein LOC114974452 [Acropora millepora];PREDICTED: uncharacterized protein LOC107353520 [Acropora digitifera]
mRNA.chromosome_1.1316.1	0	na	uncharacterized protein LOC105322483 isoform X2 [Crassostrea gigas];uncharacterized protein LOC105322483 isoform X1 [Crassostrea gigas];uncharacterized protein LOC110455972 isoform X2 [Mizuhopecten yessoensis]
mRNA.chromosome_1.1317.1	0	na	hypothetical protein AC249_AIPGENE21955 [Exaiptasia diaphana];uncharacterized protein LOC110453517 [Mizuhopecten yessoensis];uncharacterized protein LOC117319858 [Pecten maximus]
mRNA.chromosome_1.1318.1	0	na	na
mRNA.chromosome_1.1319.4	1	GO:0007155;GO:0008305	integrin alpha 3 [Littorina littorea];hypothetical protein EGW08_006387 [Elysia chlorotica];integrin alpha-9 [Aplysia californica]
mRNA.chromosome_1.1321.1	3	na	Coadhesin [Exaiptasia diaphana];Coadhesin [Exaiptasia diaphana];Coadhesin [Exaiptasia diaphana]
mRNA.chromosome_1.1324.2	3	na	uncharacterized protein LOC111136803 isoform X1 [Crassostrea virginica];uncharacterized protein LOC111136803 isoform X1 [Crassostrea virginica];uncharacterized protein LOC111136803 isoform X1 [Crassostrea virginica]
mRNA.chromosome_1.1326.1	3	na	cholecystokinin receptor type A-like isoform X1 [Crassostrea gigas]
mRNA.chromosome_1.1327.1	3	GO:0004930;GO:0007186;GO:0016021	cholecystokinin receptor type A-like isoform X1 [Crassostrea gigas]
mRNA.chromosome_1.1329.1	3	na	na
mRNA.chromosome_1.1330.1	3	na	na
mRNA.chromosome_1.1331.2	0	na	na
mRNA.chromosome_1.1332.1	3	na	protein shisa-5 [Aplysia californica];unnamed protein product [Mytilus coruscus];cysteine and tyrosine-rich protein 1 [Crassostrea gigas]
mRNA.chromosome_1.1333.1	3	na	na
mRNA.chromosome_1.1334.1	3	na	protein shisa-5 [Aplysia californica];uncharacterized protein LOC117340063 [Pecten maximus];unnamed protein product [Mytilus coruscus]
mRNA.chromosome_1.1335.1	1	na	uncharacterized protein LOC111101643 isoform X2 [Crassostrea virginica];uncharacterized protein LOC111135805 isoform X2 [Crassostrea virginica];uncharacterized protein LOC111135805 isoform X1 [Crassostrea virginica]
mRNA.chromosome_1.1338.1	1	na	uncharacterized protein LOC110452664 [Mizuhopecten yessoensis];uncharacterized protein LOC111135805 isoform X1 [Crassostrea virginica];uncharacterized protein LOC111101643 isoform X1 [Crassostrea virginica]
mRNA.chromosome_1.1339.1	0	na	uncharacterized protein LOC110989109 isoform X1 [Acanthaster planci];uncharacterized protein LOC117303172 [Asterias rubens]
mRNA.chromosome_1.1340.1	1	GO:0003676	transcription initiation factor TFIID subunit 12-like [Pecten maximus];uncharacterized protein LOC117684701 [Crassostrea gigas];uncharacterized protein LOC110467427 [Mizuhopecten yessoensis]
mRNA.chromosome_1.1342.1	1	GO:0005515	protein phosphatase 1 regulatory subunit 12A [Aplysia californica]
mRNA.chromosome_1.1344.1	1	GO:0003676;GO:0005524	Bloom syndrome protein homolog [Crassostrea gigas];ATP-dependent DNA helicase Q-like 3 [Crassostrea gigas];uncharacterized protein LOC111109182 [Crassostrea virginica]
mRNA.chromosome_1.1345.1	1	na	uncharacterized protein LOC115170522 [Salmo trutta];uncharacterized protein LOC115170522 [Salmo trutta];uncharacterized protein LOC115170522 [Salmo trutta]
mRNA.chromosome_1.1346.3	1	GO:0003676	uncharacterized protein LOC105335809 isoform X2 [Crassostrea gigas];uncharacterized protein LOC105335809 isoform X1 [Crassostrea gigas]
mRNA.chromosome_1.1348.1	1	na	LOW QUALITY PROTEIN: phytanoyl-CoA dioxygenase domain-containing protein 1-like [Crassostrea virginica]
mRNA.chromosome_1.1349.1	1	GO:0005515	leucine-rich repeat protein 1 [Crassostrea gigas]
mRNA.chromosome_1.1350.1	1	na	uncharacterized protein LOC117333761 isoform X2 [Pecten maximus];Neurofilament heavy polypeptide [Mizuhopecten yessoensis];uncharacterized protein LOC111106872 [Crassostrea virginica]
mRNA.chromosome_1.1351.1	0	na	potassium channel subfamily K member 1, partial [Aplysia californica];KCNK1 [Mytilus coruscus];secreted protein, putative [Ixodes scapularis]
mRNA.chromosome_1.1352.1	1	GO:0016020;GO:0016021;GO:0071805	hypothetical protein EGW08_015369, partial [Elysia chlorotica]
mRNA.chromosome_1.1353.1	1	GO:0005515	leucine-rich repeat-containing protein 40-like [Crassostrea virginica];protein slit-like [Crassostrea virginica]
mRNA.chromosome_1.1354.1	0	na	na
mRNA.chromosome_1.1355.1	0	na	E3 SUMO-protein ligase KIAA1586-like [Pecten maximus];uncharacterized protein LOC117335439 [Pecten maximus];uncharacterized protein LOC117324822 [Pecten maximus]
mRNA.chromosome_1.1356.1	1	na	PREDICTED: uncharacterized protein LOC108259274 isoform X2 [Ictalurus punctatus];PREDICTED: uncharacterized protein LOC108259274 isoform X1 [Ictalurus punctatus];uncharacterized protein LOC111120354 [Crassostrea virginica]
mRNA.chromosome_1.1357.1	1	na	uncharacterized protein LOC105338628 isoform X2 [Crassostrea gigas];uncharacterized protein LOC105338628 isoform X1 [Crassostrea gigas];uncharacterized protein LOC117342579 [Pecten maximus]
mRNA.chromosome_1.1359.1	0	na	uncharacterized protein LOC111107837 isoform X1 [Crassostrea virginica];uncharacterized protein LOC111107837 isoform X2 [Crassostrea virginica];uncharacterized protein LOC117686060 isoform X1 [Crassostrea gigas]
mRNA.chromosome_1.1360.1	1	na	uncharacterized protein LOC105340903 [Crassostrea gigas];uncharacterized protein LOC111107837 isoform X2 [Crassostrea virginica];uncharacterized protein LOC111107837 isoform X1 [Crassostrea virginica]
mRNA.chromosome_1.1361.1	1	na	na
mRNA.chromosome_1.1364.1	1	na	unnamed protein product [Mytilus coruscus];unnamed protein product [Mytilus coruscus];uncharacterized protein LOC111117857 [Crassostrea virginica]
mRNA.chromosome_1.1365.1	0	na	na
mRNA.chromosome_1.1366.1	1	na	na
mRNA.chromosome_1.1367.1	3	na	unnamed protein product [Mytilus coruscus];Interferon-induced protein 44-like [Mytilus coruscus];unnamed protein product [Mytilus coruscus]
mRNA.chromosome_1.1368.1	3	na	unnamed protein product [Mytilus coruscus];interferon-induced protein 44-like isoform X1 [Crassostrea virginica]
mRNA.chromosome_1.1369.1	2	GO:0005525	interferon-induced protein 44-like [Pecten maximus];interferon-induced protein 44-like [Pecten maximus]
mRNA.chromosome_1.1370.1	3	na	hypothetical protein KP79_PYT09678 [Mizuhopecten yessoensis];interferon-induced protein 44-like [Pecten maximus];hypothetical protein AM593_06913, partial [Mytilus galloprovincialis]
mRNA.chromosome_1.1371.1	3	GO:0005525	interferon-induced protein 44-like [Mizuhopecten yessoensis];Interferon-induced protein 44 [Mizuhopecten yessoensis];interferon-induced protein 44-like isoform X3 [Mizuhopecten yessoensis]
mRNA.chromosome_1.1372.1	3	na	interferon-induced protein 44-like [Pecten maximus];Interferon-induced protein 44-like [Mytilus coruscus];interferon-induced protein 44-like isoform X1 [Crassostrea virginica]
mRNA.chromosome_1.1373.1	3	na	interferon-induced protein 44-like [Pecten maximus];interferon-induced protein 44-like [Mizuhopecten yessoensis];Interferon-induced protein 44-like [Mizuhopecten yessoensis]
mRNA.chromosome_1.1374.1	1	GO:0003924;GO:0005525;GO:0005794;GO:0005802;GO:0016192;GO:0031982	RAB32 [Mytilus coruscus];ras-related protein Rab-32B-like [Pecten maximus]
mRNA.chromosome_1.1376.1	1	GO:0005525;GO:0016020	interferon-inducible GTPase 1-like [Neolamprologus brichardi];interferon-inducible GTPase 1-like [Astatotilapia calliptera];PREDICTED: interferon-inducible GTPase 5-like [Pundamilia nyererei]
mRNA.chromosome_1.1377.1	2	GO:0005509	Delta-like protein 1,Fibropellin-3,Protein crumbs homolog 2,Slit homolog 1 protein,Protein crumbs homolog 1,Neurogenic locus Notch protein,Neurogenic locus notch homolog protein 3,Protocadherin Fat 4,Sushi, von Willebrand factor type A, EGF and pentraxin domain-containing protein 1,Fibropellin-1,Neurogenic locus notch homolog protein 2,Protein crumbs,Neurogenic locus notch homolog protein 1 [Myti…
mRNA.chromosome_1.1378.1	1	GO:0004930;GO:0007186;GO:0008528;GO:0016021	sex peptide receptor-like [Pecten maximus]
mRNA.chromosome_1.1379.1	1	na	heat shock 70 kDa protein 12B-like isoform X1 [Mizuhopecten yessoensis];heat shock 70 kDa protein 12B-like isoform X2 [Pecten maximus];heat shock 70 kDa protein 12B-like isoform X2 [Mizuhopecten yessoensis]
mRNA.chromosome_1.1380.1	1	na	na
mRNA.chromosome_1.1381.1	1	na	na
mRNA.chromosome_1.1382.1	2	GO:0005509	neurogenic locus notch homolog protein 3-like isoform X3 [Crassostrea gigas];neurogenic locus notch homolog protein 3-like isoform X3 [Crassostrea gigas];neurogenic locus notch homolog protein 3-like isoform X3 [Crassostrea gigas]
mRNA.chromosome_1.1383.1	1	na	cubilin homolog isoform X1 [Crassostrea gigas];neurogenic locus notch homolog protein 2 isoform X2 [Crassostrea gigas];protocadherin Fat 4-like [Crassostrea gigas]
mRNA.chromosome_1.1384.1	3	GO:0005525	Interferon-induced protein 44-like [Mytilus coruscus];interferon-induced protein 44-like isoform X1 [Crassostrea virginica]
mRNA.chromosome_1.1385.1	3	na	Interferon-induced protein 44-like [Mytilus coruscus];interferon-induced protein 44-like [Pecten maximus];interferon-induced protein 44-like [Mizuhopecten yessoensis]
mRNA.chromosome_1.1386.1	3	na	uncharacterized protein LOC110458736 isoform X3 [Mizuhopecten yessoensis];uncharacterized protein LOC110458736 isoform X1 [Mizuhopecten yessoensis]
mRNA.chromosome_1.1387.1	3	GO:0005515;GO:0007165	uncharacterized protein LOC105341082 [Crassostrea gigas];uncharacterized protein LOC111120744 [Crassostrea virginica];uncharacterized protein LOC111121981 isoform X2 [Crassostrea virginica]
mRNA.chromosome_1.1388.1	0	GO:0003779	PREDICTED: glia maturation factor gamma-like [Acropora digitifera];glia maturation factor gamma isoform X2 [Rhinatrema bivittatum]
mRNA.chromosome_1.1389.1	0	na	na
mRNA.chromosome_1.1390.1	0	GO:0003676	heterogeneous nuclear ribonucleoprotein L isoform X8 [Octopus vulgaris];PREDICTED: heterogeneous nuclear ribonucleoprotein L-like isoform X7 [Octopus bimaculoides];PREDICTED: heterogeneous nuclear ribonucleoprotein L-like isoform X6 [Octopus bimaculoides]
mRNA.chromosome_1.1390.2	0	na	na
mRNA.chromosome_1.1391.1	1	na	na
mRNA.chromosome_1.1392.1	1	GO:0003924;GO:0005525;GO:0006614;GO:0008312;GO:0048500	signal recognition particle 54 kDa protein [Crassostrea gigas];signal recognition particle 54 kDa protein [Pomacea canaliculata];LOW QUALITY PROTEIN: signal recognition particle 54 kDa protein-like [Pecten maximus]
mRNA.chromosome_1.1393.1	0	na	na
mRNA.chromosome_1.1394.1	1	na	uncharacterized protein LOC111106812 isoform X2 [Crassostrea virginica];uncharacterized protein LOC111106812 isoform X1 [Crassostrea virginica];uncharacterized protein LOC111108716 isoform X2 [Crassostrea virginica]
mRNA.chromosome_1.1395.1	1	na	interaptin isoform X3 [Crassostrea gigas];interaptin isoform X2 [Crassostrea gigas];interaptin isoform X1 [Crassostrea gigas]
mRNA.chromosome_1.1396.1	2	na	interferon-induced protein 44-like isoform X2 [Crassostrea virginica];interferon-induced protein 44-like isoform X1 [Crassostrea virginica];interferon-induced protein 44-like [Crassostrea gigas]
mRNA.chromosome_1.1397.1	1	na	putative RNA-directed DNA polymerase from mobile element jockey-like [Apostichopus japonicus];hypothetical protein BSL78_00555 [Apostichopus japonicus];PREDICTED: uncharacterized protein LOC102801587 [Saccoglossus kowalevskii]
mRNA.chromosome_1.1398.1	2	na	interferon-induced protein 44-like isoform X1 [Crassostrea virginica];interferon-induced protein 44-like [Crassostrea gigas]
mRNA.chromosome_1.1399.1	0	na	PREDICTED: heterogeneous nuclear ribonucleoprotein U-like protein 1 isoform X11 [Branchiostoma belcheri];PREDICTED: heterogeneous nuclear ribonucleoprotein U-like protein 1 isoform X5 [Branchiostoma belcheri];PREDICTED: heterogeneous nuclear ribonucleoprotein U-like protein 1 isoform X3 [Branchiostoma belcheri]
mRNA.chromosome_1.1400.1	2	GO:0006508;GO:0008234	uncharacterized protein LOC105333177 [Crassostrea gigas];uncharacterized protein LOC117684915 isoform X1 [Crassostrea gigas]
mRNA.chromosome_1.1401.1	2	na	hypothetical protein Avbf_04550, partial [Armadillidium vulgare];hypothetical protein Avbf_04550, partial [Armadillidium vulgare];hypothetical protein Avbf_04550, partial [Armadillidium vulgare]
mRNA.chromosome_1.1402.1	1	GO:0003676	tigger transposable element-derived protein 4-like [Crassostrea gigas];tigger transposable element-derived protein 4-like [Mizuhopecten yessoensis];tigger transposable element-derived protein 4-like [Crassostrea virginica]
mRNA.chromosome_1.1403.1	0	na	na
mRNA.chromosome_1.1404.1	2	na	interferon-induced protein 44-like isoform X1 [Crassostrea virginica];interferon-induced protein 44-like isoform X1 [Crassostrea virginica];unnamed protein product [Mytilus coruscus]
mRNA.chromosome_1.1406.1	1	na	vitelline membrane outer layer protein 1, partial [Ruditapes philippinarum];unnamed protein product [Mytilus coruscus];hypothetical protein AM593_10055, partial [Mytilus galloprovincialis]
mRNA.chromosome_1.1407.1	1	GO:0005515	complement C1q tumor necrosis factor-related protein 6 [Lingula anatina];uncharacterized protein LOC111119889 [Crassostrea virginica];C1q domain-containing protein DC33, partial [Archivesica packardana]
mRNA.chromosome_1.1408.1	0	na	unnamed protein product [Mytilus coruscus];unnamed protein product [Mytilus coruscus];unnamed protein product [Mytilus coruscus]
mRNA.chromosome_1.1409.1	0	GO:0005515	BTB/POZ domain-containing protein KCTD3-like [Mizuhopecten yessoensis]
mRNA.chromosome_1.1410.2	2	GO:0004869;GO:0006508;GO:0008234	uncharacterized protein LOC111129849 isoform X1 [Crassostrea virginica];uncharacterized protein LOC111129849 isoform X1 [Crassostrea virginica];uncharacterized protein LOC111129849 isoform X2 [Crassostrea virginica]
mRNA.chromosome_1.1411.1	1	na	PREDICTED: uncharacterized protein LOC107332260 [Acropora digitifera];uncharacterized protein LOC118425269 [Branchiostoma floridae];unnamed protein product [Mytilus coruscus]
mRNA.chromosome_1.1412.1	1	na	na
mRNA.chromosome_1.1414.1	1	GO:0005515	heterogeneous nuclear ribonucleoprotein U-like isoform X1 [Pomacea canaliculata]
mRNA.chromosome_1.1415.1	0	GO:0006355;GO:0006357	transcription factor fos-like protein [Scapharca broughtonii];fos-related antigen 1 [Crassostrea gigas]
mRNA.chromosome_1.1417.1	3	na	unnamed protein product [Mytilus coruscus];unnamed protein product [Mytilus coruscus];unnamed protein product [Mytilus coruscus]
mRNA.chromosome_1.1418.1	3	na	unnamed protein product [Mytilus coruscus];unnamed protein product [Mytilus coruscus];unnamed protein product [Mytilus coruscus]
mRNA.chromosome_1.1419.1	0	na	na
mRNA.chromosome_1.1420.1	1	na	phytanoyl-CoA dioxygenase domain-containing protein 1-like isoform X2 [Pecten maximus];phytanoyl-CoA dioxygenase domain-containing protein 1-like isoform X1 [Pecten maximus]
mRNA.chromosome_1.1421.1	1	na	ultraviolet-B receptor UVR8-like isoform X2 [Pomacea canaliculata];ultraviolet-B receptor UVR8-like isoform X1 [Pomacea canaliculata]
mRNA.chromosome_1.1422.9	1	na	PREDICTED: zinc finger protein 62-like [Priapulus caudatus];PREDICTED: zinc finger protein 62-like [Priapulus caudatus];PREDICTED: zinc finger protein 62-like [Priapulus caudatus]
mRNA.chromosome_1.1429.1	1	na	centrosomal protein of 128 kDa-like isoform X2 [Pecten maximus]
mRNA.chromosome_1.1432.1	1	na	cartilage acidic protein 1-like [Crassostrea virginica];cartilage acidic protein 1 [Crassostrea gigas];cartilage acidic protein 1 isoform X6 [Lingula anatina]
mRNA.chromosome_1.1434.1	2	GO:0016853;GO:0030246	aldose 1-epimerase isoform X2 [Crassostrea gigas]
mRNA.chromosome_1.1436.1	3	GO:0016853;GO:0030246	aldose 1-epimerase isoform X2 [Crassostrea gigas]
mRNA.chromosome_1.1437.1	3	GO:0003824;GO:0005975;GO:0016853;GO:0019318;GO:0030246	aldose 1-epimerase isoform X2 [Crassostrea gigas]
mRNA.chromosome_1.1438.1	0	na	ubiquitin-like-conjugating enzyme ATG10 [Pecten maximus];ubiquitin-like-conjugating enzyme ATG10 isoform X2 [Mizuhopecten yessoensis]
mRNA.chromosome_1.1439.1	1	GO:0006886;GO:0015031;GO:0016192;GO:0030117	AP-2 complex subunit sigma [Lingula anatina];hypothetical protein AM593_01871, partial [Mytilus galloprovincialis]
mRNA.chromosome_1.1440.1	1	GO:0007165	uncharacterized protein LOC117322904 isoform X2 [Pecten maximus];rho GTPase-activating protein 11A-like isoform X1 [Pecten maximus];uncharacterized protein LOC110463103 isoform X1 [Mizuhopecten yessoensis]
mRNA.chromosome_1.1441.2	1	GO:0035556	ras guanyl-releasing protein 3-like isoform X1 [Pecten maximus];ras guanyl-releasing protein 3-like isoform X3 [Pecten maximus];ras guanyl-releasing protein 3-like isoform X2 [Pecten maximus]
mRNA.chromosome_1.1442.1	1	GO:0003684;GO:0006281	DNA polymerase eta-like [Crassostrea virginica];LOW QUALITY PROTEIN: DNA polymerase eta-like [Pecten maximus];DNA polymerase eta [Lingula anatina]
mRNA.chromosome_1.1443.1	1	GO:0005856	putative FERM domain-containing protein FRMD8P1 [Aplysia californica];hypothetical protein EGW08_000983 [Elysia chlorotica]
mRNA.chromosome_1.1444.1	2	GO:0004888;GO:0005216;GO:0005230;GO:0006811;GO:0016021;GO:0034220	neuronal acetylcholine receptor subunit alpha-6-like [Crassostrea gigas];neuronal acetylcholine receptor subunit alpha-6 isoform X1 [Crassostrea gigas]
mRNA.chromosome_1.1446.1	1	GO:0016020	fibropellin-1-like [Lingula anatina];fibropellin-1-like [Lingula anatina];fibropellin-1-like [Lingula anatina]
mRNA.chromosome_1.1447.1	2	GO:0034220	neuronal acetylcholine receptor subunit alpha-6 isoform X1 [Crassostrea gigas];neuronal acetylcholine receptor subunit alpha-6-like [Crassostrea gigas]
mRNA.chromosome_1.1449.1	1	GO:1990939	uncharacterized protein LOC112570365 isoform X9 [Pomacea canaliculata];uncharacterized protein LOC112570365 isoform X8 [Pomacea canaliculata];uncharacterized protein LOC112570365 isoform X7 [Pomacea canaliculata]
mRNA.chromosome_1.1450.1	1	GO:1990939	hypothetical protein C0Q70_13487 [Pomacea canaliculata];uncharacterized protein LOC112570365 isoform X4 [Pomacea canaliculata]
mRNA.chromosome_1.1451.1	1	na	uncharacterized protein LOC114607501 [Podarcis muralis];uncharacterized protein LOC114607505 [Podarcis muralis];unnamed protein product [Mytilus coruscus]
mRNA.chromosome_1.1452.1	0	na	uncharacterized protein LOC111130498 isoform X7 [Crassostrea virginica];uncharacterized protein LOC111130498 isoform X7 [Crassostrea virginica];uncharacterized protein LOC111130498 isoform X1 [Crassostrea virginica]
mRNA.chromosome_1.1454.1	1	GO:0005524;GO:0006464	tubulin polyglutamylase TTLL6-like [Crassostrea virginica]
mRNA.chromosome_1.1455.1	2	GO:0005509;GO:0005544	Annexin A7,Putative annexin A2-like protein,Annexin-B12,Annexin A6,Annexin A1,Annexin A11,Annexin A8,Annexin A2,Annexin A3,Annexin B10,Annexin A8-like protein 1,Annexin A5,Annexin A13,Annexin A2-A,Annexin A4 [Mytilus coruscus];Annexin A7,Putative annexin A2-like protein,Annexin-B12,Annexin A6,Annexin A1,Annexin A11,Annexin A8,Annexin A2,Annexin A3,Annexin B10,Annexin A8-like protein 1,Annexin A5,…
mRNA.chromosome_1.1456.1	3	GO:0005509;GO:0005544	annexin A6-like isoform X1 [Oncorhynchus kisutch];PREDICTED: annexin A6 isoform X1 [Salmo salar]
mRNA.chromosome_1.1457.1	3	GO:0005509;GO:0005544	Annexin A7,Putative annexin A2-like protein,Annexin-B12,Annexin A6,Annexin A1,Annexin A11,Annexin A8,Annexin A2,Annexin A3,Annexin B10,Annexin A8-like protein 1,Annexin A5,Annexin A13,Annexin A2-A,Annexin A4 [Mytilus coruscus];Annexin A7,Putative annexin A2-like protein,Annexin-B12,Annexin A6,Annexin A1,Annexin A11,Annexin A8,Annexin A2,Annexin A3,Annexin B10,Annexin A8-like protein 1,Annexin A5,…
mRNA.chromosome_1.1458.1	1	GO:0003676	PREDICTED: tigger transposable element-derived protein 4-like [Branchiostoma belcheri];PREDICTED: tigger transposable element-derived protein 4-like, partial [Saccoglossus kowalevskii];PREDICTED: tigger transposable element-derived protein 4-like [Saccoglossus kowalevskii]
mRNA.chromosome_1.1459.1	1	na	tigger transposable element-derived protein 4-like, partial [Crassostrea gigas];PREDICTED: tigger transposable element-derived protein 4-like, partial [Saccoglossus kowalevskii];tigger transposable element-derived protein 4-like [Pecten maximus]
mRNA.chromosome_1.1460.1	3	GO:0004867;GO:0005576;GO:0010466;GO:0030414	papilin isoform X4 [Drosophila subobscura];papilin isoform X4 [Drosophila subobscura];papilin isoform X4 [Drosophila subobscura]
mRNA.chromosome_1.1461.1	3	GO:0004867	collagen alpha-1(XXVIII) chain [Gorilla gorilla gorilla];collagen alpha-1(XXVIII) chain [Otolemur garnettii];LOW QUALITY PROTEIN: collagen alpha-1(XXVIII) chain [Desmodus rotundus]
mRNA.chromosome_1.1462.1	1	GO:0004252;GO:0006508;GO:0008236	PCSK2 [Mytilus coruscus];neuroendocrine convertase 2 [Crassostrea gigas]
mRNA.chromosome_1.1463.1	1	GO:0005515	WD repeat-containing protein 64-like isoform X7 [Mizuhopecten yessoensis];WD repeat-containing protein 64 [Mizuhopecten yessoensis];WD repeat-containing protein 64-like isoform X8 [Mizuhopecten yessoensis]
mRNA.chromosome_1.1464.1	3	GO:0004672;GO:0005524;GO:0006468	testis-specific serine/threonine kinase, partial [Ruditapes philippinarum];testis-specific serine/threonine kinase [Atrina pectinata];TSSK [Mytilus coruscus]
mRNA.chromosome_1.1465.1	3	GO:0005524;GO:0006468	TSSK [Mytilus coruscus];testis-specific serine/threonine-protein kinase 1 [Crassostrea gigas];PREDICTED: testis-specific serine/threonine-protein kinase 2-like [Biomphalaria glabrata]
mRNA.chromosome_1.1468.1	2	na	extensin-like [Myotis myotis];extensin-like [Myotis myotis];extensin-like [Myotis myotis]
mRNA.chromosome_1.1470.2	1	GO:0003824;GO:0008836;GO:0009089	diaminopimelate decarboxylase 1, chloroplastic-like [Pecten maximus];lysA [Mytilus coruscus]
mRNA.chromosome_1.1471.1	0	GO:0006801;GO:0046872	copper chaperone for superoxide dismutase-like [Pecten maximus];LOW QUALITY PROTEIN: copper chaperone for superoxide dismutase-like [Pomacea canaliculata]
mRNA.chromosome_1.1472.1	0	na	na
mRNA.chromosome_1.1473.1	0	GO:0007276	uncharacterized protein LOC117685754 [Crassostrea gigas];uncharacterized protein LOC117319875 [Pecten maximus];unnamed protein product [Mytilus coruscus]
mRNA.chromosome_1.1474.1	0	na	uncharacterized protein DDB_G0284459-like [Pecten maximus];G2/M phase-specific E3 ubiquitin-protein ligase [Mizuhopecten yessoensis]
mRNA.chromosome_1.1475.1	2	na	Prolyl 4-hydroxylase subunit alpha-2 [Toxocara canis];Prolyl 4-hydroxylase subunit alpha-2 [Toxocara canis];Prolyl 4-hydroxylase subunit alpha-2 [Toxocara canis]
mRNA.chromosome_1.1477.1	1	na	unnamed protein product [Mytilus coruscus];unnamed protein product [Mytilus coruscus];unnamed protein product [Mytilus coruscus]
mRNA.chromosome_1.1480.1	1	GO:0004867	papilin-like isoform X2 [Pomacea canaliculata];papilin-like isoform X1 [Pomacea canaliculata];hypothetical protein C0Q70_13078 [Pomacea canaliculata]
mRNA.chromosome_1.1481.2	0	GO:0005737;GO:0006508;GO:0008239;GO:0070006	hypothetical protein C0Q70_13082 [Pomacea canaliculata]
mRNA.chromosome_1.1482.1	1	GO:0016021;GO:0016887;GO:0042626;GO:0055085	ATP-binding cassette sub-family B member 10, mitochondrial-like [Pecten maximus];ATP-binding cassette sub-family B member 10, mitochondrial-like [Mizuhopecten yessoensis];ATP-binding cassette sub-family B member 10, mitochondrial [Mizuhopecten yessoensis]
mRNA.chromosome_1.1483.1	1	na	PREDICTED: uncharacterized protein LOC106069532, partial [Biomphalaria glabrata];hypothetical protein OCBIM_22003001mg, partial [Octopus bimaculoides];PREDICTED: craniofacial development protein 2-like [Biomphalaria glabrata]
mRNA.chromosome_1.1485.1	1	GO:0005515	kelch-like protein 13 [Pecten maximus]
mRNA.chromosome_1.1486.1	0	GO:0006352;GO:0017025;GO:0070897	BRF1 [Mytilus coruscus];Transcription factor IIIB 90 kDa subunit [Mizuhopecten yessoensis]
mRNA.chromosome_1.1487.1	0	na	na
mRNA.chromosome_1.1488.1	1	GO:0005515	BTBD3_6 [Mytilus coruscus];BTB/POZ domain-containing protein 6-B [Crassostrea gigas];LOW QUALITY PROTEIN: BTB/POZ domain-containing protein 6-B-like [Crassostrea virginica]
mRNA.chromosome_1.1489.2	1	GO:0007186;GO:0019236	unnamed protein product [Mytilus coruscus];uncharacterized protein LOC117323493 [Pecten maximus]
mRNA.chromosome_1.1490.1	3	na	PREDICTED: trans-3-hydroxy-L-proline dehydratase isoform X1 [Salmo salar];PREDICTED: trans-3-hydroxy-L-proline dehydratase isoform X2 [Salmo salar];PREDICTED: trans-L-3-hydroxyproline dehydratase isoform X1 [Notothenia coriiceps]
mRNA.chromosome_1.1491.1	3	na	LOW QUALITY PROTEIN: trans-L-3-hydroxyproline dehydratase-like [Pecten maximus];trans-L-3-hydroxyproline dehydratase-like isoform X1 [Mizuhopecten yessoensis];Trans-L-3-hydroxyproline dehydratase [Mizuhopecten yessoensis]
mRNA.chromosome_1.1492.1	3	na	LOW QUALITY PROTEIN: trans-L-3-hydroxyproline dehydratase-like [Pecten maximus];Trans-L-3-hydroxyproline dehydratase [Mizuhopecten yessoensis];trans-L-3-hydroxyproline dehydratase-like isoform X1 [Mizuhopecten yessoensis]
mRNA.chromosome_1.1493.1	1	GO:0008146;GO:0016021	Carbohydrate sulfotransferase 14 [Mizuhopecten yessoensis];carbohydrate sulfotransferase 8-like [Pecten maximus]
mRNA.chromosome_1.1494.1	0	na	uncharacterized protein LOC116296517 [Actinia tenebrosa];unnamed protein product [Mytilus coruscus];unnamed protein product [Mytilus coruscus]
mRNA.chromosome_1.1495.4	3	GO:0003676	PREDICTED: serine/arginine-rich splicing factor 4-like isoform X2 [Saccoglossus kowalevskii];PREDICTED: serine/arginine-rich splicing factor 4-like isoform X1 [Saccoglossus kowalevskii];serine/arginine-rich splicing factor 6-like isoform X1 [Takifugu rubripes]
mRNA.chromosome_1.1496.1	3	GO:0003676	serine/arginine-rich splicing factor 6-like isoform X2 [Pecten maximus];serine/arginine-rich splicing factor 6-like isoform X1 [Pecten maximus];serine/arginine-rich splicing factor 6 isoform X4 [Crassostrea gigas]
mRNA.chromosome_1.1497.1	1	GO:0003677;GO:0005524;GO:0070615	chromatin-remodeling ATPase INO80 isoform X2 [Crassostrea gigas];chromatin-remodeling ATPase INO80 isoform X1 [Crassostrea gigas]
mRNA.chromosome_1.1498.1	1	GO:0003839;GO:0006751	putative glutathione-specific gamma-glutamylcyclotransferase 2 [Octopus vulgaris];CHAC [Mytilus coruscus]
mRNA.chromosome_1.1499.1	0	na	formin-like protein 20, partial [Strongylocentrotus purpuratus];formin-like protein 20, partial [Strongylocentrotus purpuratus];formin-like protein 20, partial [Strongylocentrotus purpuratus]
mRNA.chromosome_1.1500.1	1	GO:0005509;GO:0007154;GO:0007219;GO:0007275;GO:0016020;GO:0016021	DLL [Mytilus coruscus]
mRNA.chromosome_1.1501.1	0	na	Signal transducer and activator of transcription 2 [Acipenser ruthenus];Signal transducer and activator of transcription 2 [Acipenser ruthenus];Signal transducer and activator of transcription 2 [Acipenser ruthenus]
mRNA.chromosome_1.1502.2	1	na	mitochondrial import inner membrane translocase subunit TIM50-like [Pomacea canaliculata];hypothetical protein C0Q70_13494 [Pomacea canaliculata];PREDICTED: mitochondrial import inner membrane translocase subunit TIM50-like [Biomphalaria glabrata]
mRNA.chromosome_1.1504.1	1	na	uncharacterized protein LOC110455789 [Mizuhopecten yessoensis];unnamed protein product [Mytilus coruscus]
mRNA.chromosome_1.1506.1	1	na	na
mRNA.chromosome_1.1507.1	1	GO:0005515	DNAL1 [Mytilus coruscus];hypothetical protein CAPTEDRAFT_172572 [Capitella teleta];dynein light chain 1, axonemal [Crassostrea gigas]
mRNA.chromosome_1.1508.1	1	na	unnamed protein product [Mytilus coruscus];unnamed protein product [Mytilus coruscus];unnamed protein product [Mytilus coruscus]
mRNA.chromosome_1.1509.1	1	GO:0016021;GO:0055085	sodium/calcium exchanger 1-like, partial [Limulus polyphemus];sodium/calcium exchanger 1 isoform X4 [Danio rerio];PREDICTED: sodium/calcium exchanger 1-like isoform X1 [Biomphalaria glabrata]
mRNA.chromosome_1.1510.1	0	na	sodium/calcium exchanger 2-like isoform X3 [Pecten maximus];sodium/calcium exchanger 2-like isoform X2 [Pecten maximus]
mRNA.chromosome_1.1511.1	0	na	hypothetical protein EGW08_000635 [Elysia chlorotica]
mRNA.chromosome_1.1512.1	1	GO:0016021;GO:0055085	LOW QUALITY PROTEIN: sodium/calcium exchanger 3 [Crassostrea gigas];LOW QUALITY PROTEIN: sodium/calcium exchanger 3-like [Crassostrea virginica];SLC8A [Mytilus coruscus]
mRNA.chromosome_1.1513.1	1	GO:0005525	ADP-ribosylation factor-like [Pomacea canaliculata];ADP-ribosylation factor-like [Dendronephthya gigantea]
mRNA.chromosome_1.1514.1	0	na	na
mRNA.chromosome_1.1516.1	1	GO:0005525	ADP-ribosylation factor [Crassostrea gigas];ADP-ribosylation factor-like, partial [Mizuhopecten yessoensis];ADP-ribosylation factor-like [Crassostrea gigas]
mRNA.chromosome_1.1517.1	1	na	na
mRNA.chromosome_1.1518.1	0	na	na
mRNA.chromosome_1.1519.1	1	na	protein ALP1-like [Strongylocentrotus purpuratus];protein ALP1-like [Crassostrea virginica];protein ALP1-like [Strongylocentrotus purpuratus]
mRNA.chromosome_1.1520.1	1	na	PREDICTED: uncharacterized protein LOC106805259 isoform X3 [Priapulus caudatus];PREDICTED: uncharacterized protein LOC106805259 isoform X1 [Priapulus caudatus];PREDICTED: uncharacterized protein LOC106805259 isoform X2 [Priapulus caudatus]
mRNA.chromosome_1.1521.1	1	na	na
mRNA.chromosome_1.1522.1	0	na	hypothetical protein F2P81_015455 [Scophthalmus maximus];hypothetical protein F2P81_015455 [Scophthalmus maximus];hypothetical protein F2P81_015455 [Scophthalmus maximus]
mRNA.chromosome_1.1523.1	1	GO:0005515	leucine rich repeat only protein 4 [Argopecten irradians];leucine rich repeat only protein 4 [Argopecten irradians];leucine rich repeat only protein 4 [Argopecten irradians]
mRNA.chromosome_1.1524.1	1	na	na
mRNA.chromosome_1.1525.1	1	na	na
mRNA.chromosome_1.1527.1	0	na	na
mRNA.chromosome_1.1528.1	1	na	hypothetical protein AM593_06081, partial [Mytilus galloprovincialis];reverse transcriptase family protein, partial [Bathymodiolus brooksi thiotrophic gill symbiont];Exodeoxyribonuclease III [Bathymodiolus brooksi thiotrophic gill symbiont]
mRNA.chromosome_1.1530.1	0	na	hypothetical protein KP79_PYT10640 [Mizuhopecten yessoensis];PREDICTED: uncharacterized protein LOC106059109 [Biomphalaria glabrata];uncharacterized protein LOC101849491 [Aplysia californica]
mRNA.chromosome_1.1531.2	0	GO:0006368;GO:0016570;GO:0016593	RNA polymerase II-associated factor 1 homolog [Crassostrea gigas];PAF1 [Mytilus coruscus]
mRNA.chromosome_1.1532.1	0	na	putative transmembrane protein INAFM2 [Aplysia californica];Proline-rich protein 24 [Mizuhopecten yessoensis];hypothetical protein OCBIM_22014942mg [Octopus bimaculoides]
mRNA.chromosome_1.1533.1	0	na	PREDICTED: ribosome-releasing factor 2, mitochondrial-like isoform X2 [Octopus bimaculoides];PREDICTED: ribosome-releasing factor 2, mitochondrial-like isoform X3 [Octopus bimaculoides]
mRNA.chromosome_1.1534.1	1	na	unnamed protein product [Mytilus coruscus];unnamed protein product [Mytilus coruscus];uncharacterized protein LOC117317154 [Pecten maximus]
mRNA.chromosome_1.1535.1	1	GO:0003924;GO:0005525	ribosome-releasing factor 2, mitochondrial-like [Pomacea canaliculata];ribosome-releasing factor 2, mitochondrial [Aplysia californica];hypothetical protein EGW08_019031 [Elysia chlorotica]
mRNA.chromosome_1.1536.1	0	na	na
mRNA.chromosome_1.1537.1	0	GO:0005515	nuclear pore complex protein Nup133-like [Crassostrea virginica];nuclear pore complex protein Nup133 [Crassostrea gigas]
mRNA.chromosome_1.1538.1	1	na	unnamed protein product [Mytilus coruscus];uncharacterized protein LOC109621045 [Crassostrea gigas];uncharacterized protein LOC105327260 [Crassostrea gigas]
mRNA.chromosome_1.1539.1	0	na	uncharacterized protein LOC117691177 [Crassostrea gigas];uncharacterized protein LOC117682363 [Crassostrea gigas]
mRNA.chromosome_1.1540.1	0	GO:0016813;GO:0046872	arginase type I-like protein [Hyriopsis cumingii];arginase [Hyriopsis cumingii]
mRNA.chromosome_1.1541.1	0	na	DDB1- and CUL4-associated factor 15 [Crassostrea gigas];DCAF15 [Mytilus coruscus];DDB1- and CUL4-associated factor 15-like [Crassostrea virginica]
mRNA.chromosome_1.1542.1	0	GO:0005484;GO:0006886;GO:0016020;GO:0016192	PREDICTED: syntaxin-5-like [Biomphalaria glabrata];PREDICTED: syntaxin-5-like [Saccoglossus kowalevskii];syntaxin-5 [Aplysia californica]
mRNA.chromosome_1.1543.2	0	GO:0008270;GO:0008705;GO:0009086;GO:0031419;GO:0042558;GO:0044237;GO:0046872	metH [Mytilus coruscus];methionine synthase [Crassostrea gigas];LOW QUALITY PROTEIN: methionine synthase-like [Crassostrea virginica]
mRNA.chromosome_1.1544.1	1	GO:0005515	DDB1- and CUL4-associated factor 5-like [Pecten maximus];DDB1- and CUL4-associated factor 5 [Crassostrea gigas];LOW QUALITY PROTEIN: DDB1- and CUL4-associated factor 5-like [Crassostrea virginica]
mRNA.chromosome_1.1545.1	0	na	CAMKMT [Mytilus coruscus];calmodulin-lysine N-methyltransferase-like [Pecten maximus];Calmodulin-lysine N-methyltransferase [Mizuhopecten yessoensis]
mRNA.chromosome_1.1546.1	1	GO:0055114;GO:0070403	probable 3-hydroxybutyryl-CoA dehydrogenase [Pecten maximus];hypothetical protein CAPTEDRAFT_222534 [Capitella teleta]
mRNA.chromosome_1.1547.1	1	GO:0043565	uncharacterized protein LOC105329306 isoform X1 [Crassostrea gigas];uncharacterized protein LOC105329306 isoform X1 [Crassostrea gigas];uncharacterized protein LOC105329306 isoform X2 [Crassostrea gigas]
mRNA.chromosome_1.1548.1	1	na	caldesmon-like [Callithrix jacchus];caldesmon-like [Callithrix jacchus];Signaling mucin HKR1 [Mizuhopecten yessoensis]
mRNA.chromosome_1.1549.1	0	GO:0005515	unnamed protein product [Mytilus coruscus];uncharacterized protein LOC111128213 [Crassostrea virginica]
mRNA.chromosome_1.1550.1	0	GO:0004672;GO:0005524;GO:0006468	uncharacterized protein LOC105346927 isoform X2 [Crassostrea gigas];uncharacterized protein LOC105346927 isoform X2 [Crassostrea gigas]
mRNA.chromosome_1.1551.1	0	na	na
mRNA.chromosome_1.1552.1	1	na	unnamed protein product [Mytilus coruscus];unnamed protein product [Mytilus coruscus];unnamed protein product [Mytilus coruscus]
mRNA.chromosome_1.1553.2	2	GO:0000981;GO:0003677;GO:0006355	NKX2-1 [Mytilus coruscus]
mRNA.chromosome_1.1554.1	1	GO:0003676;GO:0004527;GO:0004534;GO:0005634;GO:0006139	5'-3' exoribonuclease 2-like [Pomacea canaliculata];5'-3' exoribonuclease 2 isoform X1 [Crassostrea gigas];hypothetical protein C0Q70_14362 [Pomacea canaliculata]
mRNA.chromosome_1.1555.1	0	na	uncharacterized protein LOC105345338 [Crassostrea gigas];LOW QUALITY PROTEIN: uncharacterized protein LOC111130281 [Crassostrea virginica];uncharacterized protein LOC117323982 isoform X2 [Pecten maximus]
mRNA.chromosome_1.1556.1	1	na	histidine-rich glycoprotein-like [Salmo trutta];histidine-rich glycoprotein-like [Salmo trutta];histidine-rich glycoprotein-like [Salmo trutta]
mRNA.chromosome_1.1557.1	1	na	uncharacterized protein LOC111133297 [Crassostrea virginica];unnamed protein product [Mytilus coruscus];uncharacterized protein LOC116601472, partial [Nematostella vectensis]
mRNA.chromosome_1.1558.1	1	na	unnamed protein product [Mytilus coruscus];uncharacterized protein LOC117686393 [Crassostrea gigas];uncharacterized protein LOC105348138 isoform X2 [Crassostrea gigas]
mRNA.chromosome_1.1559.2	2	GO:0000981;GO:0003677;GO:0006355	homeobox protein Nkx-2.2a-like [Crassostrea virginica]
mRNA.chromosome_1.1560.2	0	na	damage-control phosphatase ARMT1-like [Pecten maximus];ARMT1 [Mytilus coruscus]
mRNA.chromosome_1.1562.1	0	GO:0008080	N-alpha-acetyltransferase 80-like [Pecten maximus];N-acetyltransferase 6-like [Mizuhopecten yessoensis]
mRNA.chromosome_1.1563.1	1	GO:0006751	putative glutathione-specific gamma-glutamylcyclotransferase 2 [Crassostrea gigas];hypothetical protein OCBIM_22029643mg [Octopus bimaculoides]
mRNA.chromosome_1.1564.1	1	GO:0008199	ferritin [Mercenaria mercenaria];ferritin 2 [Ruditapes decussatus];ferritin [Ruditapes philippinarum]
mRNA.chromosome_1.1565.1	1	GO:0019825;GO:0020037	neuroglobin [Crassostrea gigas];neuroglobin-like [Crassostrea virginica]
mRNA.chromosome_1.1566.1	1	GO:0003824	unnamed protein product [Mytilus coruscus];HHIP-like protein 2 [Pecten maximus]
mRNA.chromosome_1.1567.1	0	na	uncharacterized protein LOC117323512 isoform X1 [Pecten maximus];isthmin-like isoform X2 [Pecten maximus]
mRNA.chromosome_1.1568.1	1	GO:0008168	uncharacterized protein LOC106164449 isoform X2 [Lingula anatina];uncharacterized protein LOC106164449 isoform X1 [Lingula anatina]
mRNA.chromosome_1.1569.1	0	GO:0003723;GO:0004652;GO:0016779;GO:0031123;GO:0043631	poly(A) polymerase beta-like [Pecten maximus];poly(A) polymerase type 3-like isoform X4 [Crassostrea virginica]
mRNA.chromosome_1.1570.2	0	GO:0019915	seipin-like isoform X1 [Crassostrea virginica];seipin-like isoform X2 [Crassostrea virginica];seipin isoform X2 [Crassostrea gigas]
mRNA.chromosome_1.1571.1	0	na	na
mRNA.chromosome_1.1572.1	0	na	LOW QUALITY PROTEIN: leucine-rich repeat-containing protein 14-like [Pecten maximus];unnamed protein product [Mytilus coruscus]
mRNA.chromosome_1.1573.1	0	na	transmembrane protein 246-like [Pecten maximus];unnamed protein product [Mytilus coruscus]
mRNA.chromosome_1.1574.1	1	na	putative RNA-directed DNA polymerase from mobile element jockey-like, partial [Apostichopus japonicus];putative RNA-directed DNA polymerase from mobile element jockey-like [Apostichopus japonicus];hypothetical protein [Tenacibaculum sp.]
mRNA.chromosome_1.1575.1	1	na	LOW QUALITY PROTEIN: cholinesterase-like [Thamnophis elegans];bile salt-activated lipase-like [Trematomus bernacchii]
mRNA.chromosome_1.1576.1	0	na	na
mRNA.chromosome_1.1577.1	0	na	ubiquitin carboxyl-terminal hydrolase 34 isoform X3 [Crassostrea gigas];ubiquitin carboxyl-terminal hydrolase 34 isoform X2 [Crassostrea gigas];ubiquitin carboxyl-terminal hydrolase 34 isoform X1 [Crassostrea gigas]
mRNA.chromosome_1.1578.1	0	na	ubiquitin carboxyl-terminal hydrolase 34-like [Pecten maximus];ubiquitin carboxyl-terminal hydrolase 34-like isoform X3 [Mizuhopecten yessoensis]
mRNA.chromosome_1.1579.1	1	GO:0004843;GO:0006511;GO:0016579	ubiquitin carboxyl-terminal hydrolase 34 isoform X2 [Crassostrea gigas];ubiquitin carboxyl-terminal hydrolase 34 isoform X1 [Crassostrea gigas];ubiquitin carboxyl-terminal hydrolase 34 isoform X3 [Crassostrea gigas]
mRNA.chromosome_1.1580.1	0	GO:0001671;GO:0051087	Activator of 90 kDa heat shock protein ATPase homolog 1,Activator of 90 kDa heat shock protein ATPase homolog 2 [Mytilus coruscus];activator of 90 kDa heat shock protein ATPase homolog 2-like [Mizuhopecten yessoensis];LOW QUALITY PROTEIN: activator of 90 kDa heat shock protein ATPase homolog 1-like [Pecten maximus]
mRNA.chromosome_1.1581.1	0	GO:0005096;GO:0051056	ral GTPase-activating protein subunit beta-like isoform X2 [Mizuhopecten yessoensis];ral GTPase-activating protein subunit beta-like isoform X5 [Mizuhopecten yessoensis]
mRNA.chromosome_1.1584.1	1	GO:0004591;GO:0006099;GO:0016624;GO:0030976;GO:0055114	probable 2-oxoglutarate dehydrogenase E1 component DHKTD1, mitochondrial [Mizuhopecten yessoensis];probable 2-oxoglutarate dehydrogenase E1 component DHKTD1, mitochondrial [Pecten maximus];2-oxoglutarate dehydrogenase E1 component DHKTD1, mitochondrial [Mizuhopecten yessoensis]
mRNA.chromosome_1.1586.1	1	GO:0005515	na
mRNA.chromosome_1.1587.1	0	GO:0007229	LOW QUALITY PROTEIN: fermitin family homolog 2-like [Crassostrea virginica];LOW QUALITY PROTEIN: fermitin family homolog 2-like [Pecten maximus]
mRNA.chromosome_1.1588.1	0	GO:0005515	tetratricopeptide repeat protein 8 isoform X1 [Crassostrea gigas];LOW QUALITY PROTEIN: tetratricopeptide repeat protein 8-like [Crassostrea virginica];tetratricopeptide repeat protein 8-like [Pecten maximus]
mRNA.chromosome_1.1589.1	1	GO:0016192	protein cornichon homolog 4-like isoform X2 [Mizuhopecten yessoensis];unnamed protein product [Mytilus coruscus];protein cornichon homolog 4-like isoform X2 [Pecten maximus]
mRNA.chromosome_1.1590.1	1	GO:0008270	unnamed protein product [Mytilus coruscus];tripartite motif-containing protein 2-like [Crassostrea virginica];tripartite motif-containing protein 2 [Crassostrea gigas]
mRNA.chromosome_1.1591.1	1	GO:0005515	WD repeat-containing protein 26 [Lingula anatina];WD repeat-containing protein 26 isoform X1 [Octopus vulgaris];WD repeat-containing protein 26 isoform X2 [Octopus vulgaris]
mRNA.chromosome_1.1592.1	1	na	na
mRNA.chromosome_1.1593.1	1	na	reverse transcriptase family protein, partial [Bathymodiolus brooksi thiotrophic gill symbiont];hypothetical protein BBROOKSOX_1467 [Bathymodiolus brooksi thiotrophic gill symbiont];RNA-directed DNA polymerase, partial [Bathymodiolus brooksi thiotrophic gill symbiont]
mRNA.chromosome_1.1594.1	0	GO:0005515	LOW QUALITY PROTEIN: BTB/POZ domain-containing protein 7-like [Pecten maximus];BTBD7 [Mytilus coruscus]
mRNA.chromosome_1.1595.1	0	GO:0003924;GO:0005525	atlastin-2-like isoform X1 [Pomacea canaliculata]
mRNA.chromosome_1.1596.52	1	GO:0000159;GO:0007165;GO:0019888	serine/threonine-protein phosphatase 2A 56 kDa regulatory subunit gamma isoform-like isoform X3 [Crassostrea virginica];serine/threonine-protein phosphatase 2A 56 kDa regulatory subunit gamma isoform-like isoform X4 [Crassostrea virginica];serine/threonine-protein phosphatase 2A 56 kDa regulatory subunit gamma isoform-like isoform X5 [Crassostrea virginica]
mRNA.chromosome_1.1597.1	1	na	sushi, von Willebrand factor type A, EGF and pentraxin domain-containing protein 1 isoform X3 [Amblyraja radiata]
mRNA.chromosome_1.1598.1	0	na	coiled-coil domain-containing protein 61-like isoform X2 [Crassostrea virginica];coiled-coil domain-containing protein 61-like isoform X1 [Crassostrea virginica];coiled-coil domain-containing protein 61 isoform X3 [Crassostrea gigas]
mRNA.chromosome_1.1599.1	0	GO:0003735;GO:0005840;GO:0006412	hypothetical protein AGLY_008953 [Aphis glycines];28S ribosomal protein S18a, mitochondrial [Aphis gossypii]
mRNA.chromosome_1.1600.1	0	GO:0001534;GO:0060271;GO:0060294	radial spoke head protein 9 homolog [Pecten maximus];radial spoke head protein 9 homolog isoform X1 [Crassostrea virginica]
mRNA.chromosome_1.1602.1	0	GO:0016787	uridine diphosphate glucose pyrophosphatase NUDT22 isoform X1 [Crassostrea gigas];uridine diphosphate glucose pyrophosphatase NUDT22-like [Pecten maximus]
mRNA.chromosome_1.1603.1	1	na	innexin 10, partial [Hirudo medicinalis]
mRNA.chromosome_1.1604.1	1	na	innexin unc-7-like [Pecten maximus];innexin unc-7-like [Pecten maximus]
mRNA.chromosome_1.1605.1	1	GO:0004672;GO:0004674;GO:0005524;GO:0006468	RAC-alpha serine/threonine-protein kinase-like isoform X2 [Crassostrea virginica];RAC serine/threonine-protein kinase-like isoform X2 [Pecten maximus];RAC-alpha serine/threonine-protein kinase-like isoform X2 [Crassostrea gigas]
mRNA.chromosome_1.1606.1	1	GO:0016192;GO:0030131	AP4M1 [Mytilus coruscus];AP-4 complex subunit mu-1-like [Pecten maximus]
mRNA.chromosome_1.1607.1	1	GO:0003677;GO:0006355	paired box protein Pax-1-like [Pecten maximus];LOW QUALITY PROTEIN: paired box protein Pax-1-like [Crassostrea virginica]
mRNA.chromosome_1.1608.1	0	na	YLP motif-containing protein 1-like isoform X3 [Crassostrea virginica];YLP motif-containing protein 1-like isoform X3 [Crassostrea virginica];YLP motif-containing protein 1-like isoform X1 [Crassostrea virginica]
mRNA.chromosome_1.1609.2	1	GO:0000981;GO:0003677;GO:0006355	H2.0-like homeobox protein isoform X1 [Mizuhopecten yessoensis];H2.0-like homeobox protein [Pecten maximus]
mRNA.chromosome_1.1610.1	3	na	cholinesterase-like [Centruroides sculpturatus];CEL [Mytilus coruscus]
mRNA.chromosome_1.1611.1	3	na	carboxylesterase 5A-like [Crassostrea gigas];BCHE [Mytilus coruscus];LOW QUALITY PROTEIN: carboxylesterase 5A-like [Pecten maximus]
mRNA.chromosome_1.1613.1	3	na	acetylcholinesterase 1, partial [Culex quinquefasciatus];carboxylesterase 1D-like [Acanthaster planci]
mRNA.chromosome_1.1614.1	3	na	Putative inactive carboxylesterase 4,Juvenile hormone esterase [Mytilus coruscus];CES2 [Mytilus coruscus];Cholinesterase,Putative inactive carboxylesterase 4 [Mytilus coruscus]
mRNA.chromosome_1.1615.1	1	GO:0005515	tetratricopeptide repeat protein 13-like [Pecten maximus];tetratricopeptide repeat protein 13-like [Crassostrea virginica];tetratricopeptide repeat protein 13 [Crassostrea gigas]
mRNA.chromosome_1.1617.1	0	GO:0006886;GO:0031267	exportin-5-like [Pecten maximus];exportin-5-like [Mizuhopecten yessoensis];exportin-5-like isoform X1 [Octopus vulgaris]
mRNA.chromosome_1.1618.1	1	na	PREDICTED: fibrinogen C domain-containing protein 1-A-like [Amphimedon queenslandica];ficolin-2-like [Branchiostoma floridae];PREDICTED: ficolin-1-like [Amphimedon queenslandica]
mRNA.chromosome_1.1619.1	0	na	na
mRNA.chromosome_1.1620.1	0	na	na
mRNA.chromosome_1.1621.1	1	GO:0016301;GO:0032958	inositol-trisphosphate 3-kinase B-like isoform X5 [Crassostrea virginica];inositol-trisphosphate 3-kinase B-like isoform X4 [Crassostrea virginica];inositol-trisphosphate 3-kinase B-like isoform X2 [Crassostrea virginica]
mRNA.chromosome_1.1622.1	0	na	Acylphosphatase [archaeon HR01];hypothetical protein [ANME-1 cluster archaeon GoMg4];hypothetical protein G5714_010556 [Onychostoma macrolepis]
mRNA.chromosome_1.1623.1	3	GO:0016787	Phospholipase B1, membrane-associated [Channa argus];serine/threonine-protein phosphatase PP1-beta catalytic subunit [Centruroides sculpturatus]
mRNA.chromosome_1.1624.1	3	GO:0016787	hypothetical protein FQN60_015590, partial [Etheostoma spectabile];serine/threonine-protein phosphatase PP1-beta catalytic subunit-like, partial [Mizuhopecten yessoensis];PREDICTED: LOW QUALITY PROTEIN: serine/threonine-protein phosphatase PP1-beta catalytic subunit-like, partial [Galeopterus variegatus]
mRNA.chromosome_1.1625.1	1	GO:0003676;GO:0005524	TDRD9 [Mytilus coruscus];putative ATP-dependent RNA helicase TDRD9 [Crassostrea virginica];ATP-dependent RNA helicase TDRD9 isoform X1 [Crassostrea gigas]
mRNA.chromosome_1.1626.1	1	na	putative ATP-dependent RNA helicase TDRD9 [Mizuhopecten yessoensis];ATP-dependent RNA helicase TDRD9 [Mizuhopecten yessoensis]
mRNA.chromosome_1.1627.1	0	na	putative ATP-dependent RNA helicase TDRD9 [Crassostrea virginica];ATP-dependent RNA helicase TDRD9 isoform X2 [Crassostrea gigas];ATP-dependent RNA helicase TDRD9 isoform X1 [Crassostrea gigas]
mRNA.chromosome_1.1628.1	1	na	uncharacterized protein LOC111113144 [Crassostrea virginica];uncharacterized protein LOC111113434 isoform X1 [Crassostrea virginica]
mRNA.chromosome_1.1629.1	0	na	PREDICTED: optic atrophy 3 protein homolog [Saccoglossus kowalevskii];optic atrophy 3 protein homolog [Acropora millepora]
mRNA.chromosome_1.1630.1	1	na	synaptotagmin-14-like isoform X1 [Pecten maximus];synaptotagmin-14-like isoform X2 [Pecten maximus]
mRNA.chromosome_1.1631.1	1	na	unnamed protein product [Mytilus coruscus];uncharacterized protein LOC117322612 [Pecten maximus]
mRNA.chromosome_1.1632.1	0	na	tight junction-associated protein 1-like isoform X2 [Pecten maximus];tight junction-associated protein 1-like isoform X1 [Pecten maximus]
mRNA.chromosome_1.1633.1	0	na	unnamed protein product [Mytilus coruscus];uncharacterized protein LOC111130349 [Crassostrea virginica]
mRNA.chromosome_1.1637.1	0	na	na
mRNA.chromosome_1.1639.1	1	GO:0003676	PREDICTED: uncharacterized protein LOC102809360 [Saccoglossus kowalevskii];uncharacterized protein LOC114952181 [Acropora millepora];unnamed protein product [Mytilus coruscus]
mRNA.chromosome_1.1642.1	0	na	uncharacterized protein LOC111721074 [Sarcophilus harrisii]
mRNA.chromosome_1.1643.1	0	na	hypothetical protein AWC38_SpisGene16688 [Stylophora pistillata];PREDICTED: hemicentin-1, partial [Sorex araneus];Netrin receptor UNC5C [Harpegnathos saltator]
mRNA.chromosome_1.1645.2	1	GO:0004930;GO:0005515;GO:0007186;GO:0016021;GO:0016500	G-protein coupled receptor GRL101-like [Crassostrea gigas];uncharacterized protein LOC117331366 [Pecten maximus];uncharacterized protein LOC111105683 [Crassostrea virginica]
mRNA.chromosome_1.1647.1	3	GO:0005515	PPP1R27 [Mytilus coruscus]
mRNA.chromosome_1.1648.1	3	GO:0005515	PPP1R27 [Mytilus coruscus]
mRNA.chromosome_1.1649.1	1	na	unnamed protein product [Mytilus coruscus];uncharacterized protein LOC111113144 [Crassostrea virginica]
mRNA.chromosome_1.1650.1	2	GO:0005515	PPP1R27 [Mytilus coruscus]
mRNA.chromosome_1.1651.1	2	na	unnamed protein product [Mytilus coruscus];unnamed protein product [Mytilus coruscus];unnamed protein product [Mytilus coruscus]
mRNA.chromosome_1.1652.1	1	GO:0003677;GO:0006310;GO:0015074	na
mRNA.chromosome_1.1653.1	1	na	uncharacterized protein LOC111102824 isoform X2 [Crassostrea virginica];uncharacterized protein LOC111127279 [Crassostrea virginica]
mRNA.chromosome_1.1654.1	2	na	unnamed protein product [Mytilus coruscus];unnamed protein product [Mytilus coruscus]
mRNA.chromosome_1.1655.1	1	na	2-oxoglutarate dehydrogenase E1 component, partial [Tegillarca granosa];probable 2-oxoglutarate dehydrogenase E1 component DHKTD1, mitochondrial [Pecten maximus];DgyrCDS7785 [Dimorphilus gyrociliatus]
mRNA.chromosome_1.1656.1	1	na	hypothetical protein OCBIM_22025941mg [Octopus bimaculoides]
mRNA.chromosome_1.1657.1	3	na	NACHT, LRR and PYD domains-containing protein 3-like isoform X2 [Nematostella vectensis];NACHT, LRR and PYD domains-containing protein 12-like isoform X2 [Nematostella vectensis]
mRNA.chromosome_1.1658.1	3	na	na
mRNA.chromosome_1.1659.1	0	na	hypothetical protein [Clostridium sp. AF17-21AC];hypothetical protein [Clostridium sp. AF17-21AC];hypothetical protein [Clostridium sp. AF17-21AC]
mRNA.chromosome_1.1660.1	1	na	LOW QUALITY PROTEIN: probable 2-oxoglutarate dehydrogenase E1 component DHKTD1, mitochondrial [Crassostrea virginica];probable 2-oxoglutarate dehydrogenase E1 component DHKTD1, mitochondrial [Aplysia californica];probable 2-oxoglutarate dehydrogenase E1 component DHKTD1, mitochondrial isoform X2 [Crassostrea gigas]
mRNA.chromosome_1.1661.1	2	na	uncharacterized protein LOC111324930 [Stylophora pistillata];NACHT, LRR and PYD domains-containing protein 3-like isoform X2 [Nematostella vectensis]
mRNA.chromosome_1.1662.1	1	na	breast cancer metastasis-suppressor 1-like protein isoform X2 [Crassostrea gigas];breast cancer metastasis-suppressor 1-like protein [Crassostrea virginica]
mRNA.chromosome_1.1663.1	1	GO:0008080	N-alpha-acetyltransferase 30-like [Pecten maximus]
mRNA.chromosome_1.1665.1	1	na	tctex1 domain-containing protein 1 [Crassostrea gigas]
mRNA.chromosome_1.1666.1	1	GO:0005515	hypothetical protein C0Q70_14400 [Pomacea canaliculata]
mRNA.chromosome_1.1667.1	1	GO:0006486;GO:0008417;GO:0016020	hypothetical protein EGW08_002216 [Elysia chlorotica]
mRNA.chromosome_1.1670.1	1	GO:0004672;GO:0005524;GO:0006468	hypothetical protein CAPTEDRAFT_221315 [Capitella teleta];hypothetical protein C0Q70_09883 [Pomacea canaliculata];serine/threonine-protein kinase haspin [Strongylocentrotus purpuratus]
mRNA.chromosome_1.1672.1	1	GO:0003676;GO:0003677	tigger transposable element-derived protein 4-like [Crassostrea gigas];tigger transposable element-derived protein 4 [Crassostrea gigas];tigger transposable element-derived protein 4-like [Pecten maximus]
mRNA.chromosome_1.1673.1	1	na	Fibrinogen-like protein A,Ryncolin-4,Angiopoietin-related protein 1,Ficolin-1-B,Techylectin-5A,Ficolin-2,Ryncolin-1,Tenascin-R,Fibrinogen-like protein 1,Angiopoietin-1,Fibrinogen C domain-containing protein 1-A,Ryncolin-3,Techylectin-like protein,Fibrinogen C domain-containing protein 1,Ryncolin-2,Techylectin-5B,Angiopoietin-related protein 2,Microfibril-associated glycoprotein 4,Fibrinogen alpha…
mRNA.chromosome_1.1674.1	0	GO:0016491;GO:0055114	ALKBH6 [Mytilus coruscus];alpha-ketoglutarate-dependent dioxygenase alkB homolog 6-like [Crassostrea virginica];alpha-ketoglutarate-dependent dioxygenase alkB homolog 6 [Crassostrea gigas]
mRNA.chromosome_1.1675.1	0	GO:0006396;GO:0016891	endoribonuclease Dcr-1 [Pseudomyrmex gracilis];hypothetical protein [Vespula vulgaris]
mRNA.chromosome_1.1676.1	0	na	PREDICTED: glycine-rich cell wall structural protein 1-like [Miniopterus natalensis];PREDICTED: glycine-rich cell wall structural protein 1-like [Miniopterus natalensis];PREDICTED: glycine-rich cell wall structural protein 1-like [Miniopterus natalensis]
mRNA.chromosome_1.1677.1	1	GO:0003824;GO:0009058;GO:0016740;GO:0030170	SPT [Mytilus coruscus];hypothetical protein EGW08_011697 [Elysia chlorotica];serine palmitoyltransferase 2-like isoform X1 [Pomacea canaliculata]
mRNA.chromosome_1.1678.1	1	GO:0005515	LOW QUALITY PROTEIN: tankyrase-like protein [Pomacea canaliculata];hypothetical protein C0Q70_13389 [Pomacea canaliculata];poly [ADP-ribose] polymerase tankyrase [Aplysia californica]
mRNA.chromosome_1.1679.1	0	na	poly [ADP-ribose] polymerase tankyrase isoform X1 [Octopus vulgaris];poly [ADP-ribose] polymerase tankyrase isoform X2 [Octopus vulgaris];Poly(ADP-ribose) polymerase pme-5 [Mizuhopecten yessoensis]
mRNA.chromosome_1.1680.1	1	GO:0003950;GO:0006471	Poly(ADP-ribose) polymerase pme-5 [Mizuhopecten yessoensis];tankyrase-like protein [Mizuhopecten yessoensis];hypothetical protein C0Q70_13389 [Pomacea canaliculata]
mRNA.chromosome_1.1681.1	2	na	perlucin-like protein isoform A [Ruditapes philippinarum];C-type lectin [Ruditapes philippinarum];c-type lectin [Ruditapes philippinarum]
mRNA.chromosome_1.1682.1	1	na	PREDICTED: uncharacterized protein LOC102801212 [Saccoglossus kowalevskii];uncharacterized protein LOC106177003 [Lingula anatina];uncharacterized protein LOC114952136 [Acropora millepora]
mRNA.chromosome_1.1683.1	0	na	na
mRNA.chromosome_1.1684.1	2	na	C-type lectin [Ruditapes philippinarum];perlucin-like protein isoform A [Ruditapes philippinarum];C-type lectin 5 [Ruditapes philippinarum]
mRNA.chromosome_1.1685.1	1	GO:0003700;GO:0006355;GO:0008134;GO:0019904;GO:0043565	silk gland factor 1-like [Pecten maximus];FOXA2 [Mytilus coruscus]
mRNA.chromosome_1.1686.1	1	GO:0005515	LOW QUALITY PROTEIN: ankyrin repeat and SOCS box protein 2-like [Crassostrea virginica];kelch domain-containing protein 3-like [Crassostrea gigas]
mRNA.chromosome_1.1687.1	0	na	spermatogenesis-defective protein 39 homolog isoform X4 [Crassostrea gigas];spermatogenesis-defective protein 39 homolog isoform X2 [Crassostrea gigas];spermatogenesis-defective protein 39 homolog isoform X3 [Crassostrea gigas]
mRNA.chromosome_1.1688.1	0	na	spermatogenesis-defective protein 39 homolog isoform X1 [Crassostrea virginica];spermatogenesis-defective protein 39 homolog isoform X3 [Crassostrea gigas];spermatogenesis-defective protein 39 homolog isoform X2 [Crassostrea virginica]
mRNA.chromosome_1.1689.1	0	GO:0006351;GO:0070176	na
mRNA.chromosome_1.1690.1	1	na	uncharacterized protein LOC105337001 [Crassostrea gigas];uncharacterized protein LOC111129941 [Crassostrea virginica];uncharacterized protein LOC111129306 [Crassostrea virginica]
mRNA.chromosome_1.1691.5	2	na	C-type lectin [Ruditapes philippinarum];c-type lectin [Ruditapes philippinarum];perlucin-like protein isoform A [Ruditapes philippinarum]
mRNA.chromosome_1.1692.1	1	GO:0005509	Fibropellin-1 [Stylophora pistillata];Fibropellin-1 [Stylophora pistillata];Fibropellin-1 [Stylophora pistillata]
mRNA.chromosome_1.1693.1	0	na	na
mRNA.chromosome_1.1694.1	3	GO:0005515;GO:0007165	toll-like receptor 4 [Pecten maximus];unnamed protein product [Mytilus coruscus];unnamed protein product [Mytilus coruscus]
mRNA.chromosome_1.1696.1	3	GO:0005515;GO:0007165	LOW QUALITY PROTEIN: toll-like receptor 1 [Salarias fasciatus];toll-like receptor 13 [Cyclina sinensis]
mRNA.chromosome_1.1697.1	0	GO:0005515	tetratricopeptide repeat protein 7B-like [Pecten maximus];Tetratricopeptide repeat protein 7B [Mizuhopecten yessoensis];tetratricopeptide repeat protein 7B-like [Mizuhopecten yessoensis]
mRNA.chromosome_1.1698.1	1	na	hypothetical protein AM593_07642, partial [Mytilus galloprovincialis];unnamed protein product [Mytilus coruscus]
mRNA.chromosome_1.1699.1	1	na	unnamed protein product [Mytilus coruscus];unnamed protein product [Mytilus coruscus]
mRNA.chromosome_1.1700.1	0	GO:0005515	unnamed protein product [Mytilus coruscus]
mRNA.chromosome_1.1701.2	3	GO:0004222;GO:0006508;GO:0008237	flocculation protein FLO10 [Crassostrea gigas];A disintegrin and metallo ase with thrombospondin motifs 3-like, partial [Brachionus plicatilis];A disintegrin and metalloproteinase with thrombospondin motifs 2-like isoform X3 [Pecten maximus]
mRNA.chromosome_1.1702.1	3	GO:0004222;GO:0006508	flocculation protein FLO10 [Crassostrea gigas];unnamed protein product [Mytilus coruscus];snake venom metalloproteinase VMP1-like [Mizuhopecten yessoensis]
mRNA.chromosome_1.1705.1	0	na	na
mRNA.chromosome_1.1706.1	0	na	uncharacterized protein LOC110252470 [Exaiptasia diaphana]
mRNA.chromosome_1.1707.1	0	na	putative amphiphysin [Apostichopus japonicus];putative craniofacial development protein 2-like [Apostichopus japonicus]
mRNA.chromosome_1.1708.1	1	na	endonuclease-reverse transcriptase [Apostichopus japonicus];hypothetical protein BSL78_18122 [Apostichopus japonicus];endonuclease-reverse transcriptase [Apostichopus japonicus]
mRNA.chromosome_1.1709.1	1	na	PREDICTED: uncharacterized protein LOC106942710, partial [Poecilia latipinna];PREDICTED: uncharacterized protein LOC103481911 isoform X2 [Poecilia reticulata];uncharacterized protein LOC111606929 [Xiphophorus maculatus]
mRNA.chromosome_1.1710.1	0	na	beclin 1-associated autophagy-related key regulator [Crassostrea gigas];beclin 1-associated autophagy-related key regulator-like [Crassostrea virginica];beclin 1-associated autophagy-related key regulator-like [Pecten maximus]
mRNA.chromosome_1.1711.1	1	na	hypothetical protein KP79_PYT25194 [Mizuhopecten yessoensis];solute carrier family 22 member 15 [Labeo rohita]
mRNA.chromosome_1.1712.1	1	na	na
mRNA.chromosome_1.1713.1	0	na	na
mRNA.chromosome_1.1714.1	1	GO:0004672;GO:0005524;GO:0006468	uncharacterized protein LOC111129627 [Crassostrea virginica];Serine/threonine-protein kinase shk2,Serine/threonine-protein kinase max-2,Serine/threonine-protein kinase pak-1,Serine/threonine-protein kinase PAK 4,Serine/threonine-protein kinase pakB,Serine/threonine-protein kinase CLA4,Serine/threonine-protein kinase dst2,Serine/threonine-protein kinase pak-2,Serine/threonine-protein kinase PAK 6,…
mRNA.chromosome_1.1715.1	1	GO:0055085	SLC22A4_5 [Mytilus coruscus];solute carrier family 22 member 15-like isoform X1 [Crassostrea gigas]
mRNA.chromosome_1.1716.1	2	GO:0005524;GO:0046872	Carnosine synthase 1 [Chelonia mydas];carnosine synthase 1 isoform X4 [Geotrypetes seraphini];LOW QUALITY PROTEIN: carnosine synthase 1 [Pelodiscus sinensis]
mRNA.chromosome_1.1717.1	1	na	uncharacterized protein LOC111137873 [Crassostrea virginica];unnamed protein product [Mytilus coruscus];uncharacterized protein LOC109621045 [Crassostrea gigas]
mRNA.chromosome_1.1718.2	2	GO:0005524;GO:0046872	Carnosine synthase 1 [Chelonia mydas]
mRNA.chromosome_1.1719.1	1	GO:0016021;GO:0022857;GO:0055085	solute carrier family 22 member 5 isoform X1 [Podarcis muralis];solute carrier family 22 member 5 [Pogona vitticeps];solute carrier family 22 member 5 isoform X2 [Alligator sinensis]
mRNA.chromosome_1.1720.1	1	na	unnamed protein product [Mytilus coruscus];unnamed protein product [Mytilus coruscus];unnamed protein product [Mytilus coruscus]
mRNA.chromosome_1.1723.1	1	na	unnamed protein product [Mytilus coruscus];unnamed protein product [Mytilus coruscus];unnamed protein product [Mytilus coruscus]
mRNA.chromosome_1.1724.1	1	na	hypothetical protein KP79_PYT22219 [Mizuhopecten yessoensis];uncharacterized protein LOC110443459 [Mizuhopecten yessoensis]
mRNA.chromosome_1.1725.1	1	GO:0005524;GO:0016887	hypothetical protein ZHAS_00021511 [Anopheles sinensis];26S protease regulatory subunit 4 [Harpegnathos saltator];hypothetical protein ILUMI_11787 [Ignelater luminosus]
mRNA.chromosome_1.1727.1	0	GO:0005049;GO:0006886;GO:0031267	exportin-1-like [Pecten maximus];exportin-1 [Crassostrea gigas]
mRNA.chromosome_1.1728.1	0	na	serine/threonine-protein phosphatase 4 regulatory subunit 4-like isoform X2 [Pecten maximus];serine/threonine-protein phosphatase 4 regulatory subunit 4-like isoform X5 [Pecten maximus];serine/threonine-protein phosphatase 4 regulatory subunit 4-like isoform X4 [Pecten maximus]
mRNA.chromosome_1.1729.1	1	GO:0005515	protein phosphatase 1 regulatory subunit 37-like isoform X3 [Crassostrea gigas];protein phosphatase 1 regulatory subunit 37-like isoform X2 [Crassostrea gigas];protein phosphatase 1 regulatory subunit 37-like isoform X4 [Crassostrea gigas]
mRNA.chromosome_1.1730.1	1	GO:0006468	serine/threonine-protein kinase VRK1 [Crassostrea gigas]
mRNA.chromosome_1.1731.1	1	GO:0016887	BCS1 [Mytilus coruscus];mitochondrial chaperone BCS1-like [Pecten maximus]
mRNA.chromosome_1.1732.6	1	GO:0005515	leucine-rich repeat-containing protein 9-like isoform X8 [Mizuhopecten yessoensis]
mRNA.chromosome_1.1733.1	1	GO:0005515;GO:0008270	E3 ubiquitin-protein ligase TRAF7 isoform X1 [Octopus vulgaris];E3 ubiquitin-protein ligase TRAF7 isoform X2 [Octopus vulgaris];E3 ubiquitin-protein ligase TRAF7 isoform X3 [Octopus vulgaris]
mRNA.chromosome_1.1734.1	0	na	PREDICTED: splicing factor, arginine/serine-rich 15-like isoform X2 [Pygocentrus nattereri];PREDICTED: splicing factor, arginine/serine-rich 15-like isoform X1 [Pygocentrus nattereri]
mRNA.chromosome_1.1736.1	1	na	unnamed protein product [Mytilus coruscus];hypothetical protein CRYPA_1571 [uncultured SUP05 cluster bacterium];hypothetical protein BBROOKSOX_773 [Bathymodiolus brooksi thiotrophic gill symbiont]
mRNA.chromosome_1.1737.1	1	GO:0016021;GO:0022857;GO:0055085	SLC22A4_5 [Mytilus coruscus];solute carrier family 22 member 15-like isoform X1 [Crassostrea gigas]
mRNA.chromosome_1.1738.1	3	na	thaumatin-like protein 1b [Crassostrea virginica];thaumatin-like protein 1b isoform X2 [Crassostrea gigas];thaumatin-like protein 1b isoform X1 [Crassostrea gigas]
mRNA.chromosome_1.1739.1	3	na	thaumatin-like protein 1b [Crassostrea virginica];thaumatin-like protein 1b isoform X1 [Crassostrea gigas];thaumatin-like protein 1b isoform X2 [Crassostrea gigas]
mRNA.chromosome_1.1740.2	1	GO:0005515	tip elongation aberrant protein 1-like [Pecten maximus]
mRNA.chromosome_1.1741.1	3	na	nucleotide-binding oligomerization domain-containing protein 2-like [Acanthaster planci];uncharacterized protein LOC110049226 [Orbicella faveolata];baculoviral IAP repeat-containing protein 1e-like [Orbicella faveolata]
mRNA.chromosome_1.1742.1	3	na	nucleotide-binding oligomerization domain-containing protein 2-like [Acanthaster planci];baculoviral IAP repeat-containing protein 1e-like [Orbicella faveolata];U4/U6.U5 tri-snRNP-associated protein 2 [Stylophora pistillata]
mRNA.chromosome_1.1743.1	1	GO:0004672;GO:0004713;GO:0005524;GO:0006468	LOW QUALITY PROTEIN: uncharacterized protein LOC105320394 [Crassostrea gigas];fibroblast growth factor receptor 2-like [Crassostrea virginica]
mRNA.chromosome_1.1744.1	1	na	sushi, von Willebrand factor type A, EGF and pentraxin domain-containing protein 1-like isoform X2 [Pomacea canaliculata];sushi, von Willebrand factor type A, EGF and pentraxin domain-containing protein 1-like isoform X1 [Pomacea canaliculata];hypothetical protein C0Q70_14380 [Pomacea canaliculata]
mRNA.chromosome_1.1745.1	1	na	unnamed protein product [Mytilus coruscus];unnamed protein product [Mytilus coruscus];unnamed protein product [Mytilus coruscus]
mRNA.chromosome_1.1746.1	0	GO:0005515	tubulin-folding cofactor B-like [Pecten maximus];hypothetical protein CAPTEDRAFT_180954 [Capitella teleta]
mRNA.chromosome_1.1747.1	1	na	unnamed protein product [Mytilus coruscus];unnamed protein product [Mytilus coruscus]
mRNA.chromosome_1.1749.1	2	na	Ficolin-1 [Exaiptasia diaphana];ryncolin-4-like [Lingula anatina];ficolin-1-like [Lingula anatina]
mRNA.chromosome_1.1750.1	1	GO:0005436;GO:0016020;GO:0044341	sodium-dependent phosphate transport protein 2B-like [Pocillopora damicornis];sodium-dependent phosphate transport protein 2B-like [Branchiostoma floridae]
mRNA.chromosome_1.1751.1	1	na	hypothetical protein L211DRAFT_783649 [Terfezia boudieri ATCC MYA-4762];hypothetical protein AJ79_08488 [Helicocarpus griseus UAMH5409]
mRNA.chromosome_1.1752.1	2	na	fibrinogen C domain-containing protein 1-like [Branchiostoma floridae];Fibrinogen-like protein A,Ryncolin-4,Angiopoietin-related protein 7,Angiopoietin-related protein 1,Ficolin-3,Ficolin-1-B,Techylectin-5A,Ficolin-2,Ryncolin-1,Tenascin-R,Fibrinogen-like protein 1,Angiopoietin-1,Fibrinogen C domain-containing protein 1-A,Tenascin-N,Ryncolin-3,Tenascin,Fibroleukin,Fibrinogen C domain-containing pr…
mRNA.chromosome_1.1753.1	1	na	PREDICTED: NACHT, LRR and PYD domains-containing protein 6-like [Branchiostoma belcheri];PREDICTED: NACHT, LRR and PYD domains-containing protein 12-like [Branchiostoma belcheri];PREDICTED: LOW QUALITY PROTEIN: NACHT, LRR and PYD domains-containing protein 1-like [Branchiostoma belcheri]
mRNA.chromosome_1.1754.1	2	GO:0055114	lamin-B receptor-like [Crassostrea virginica]
mRNA.chromosome_1.1755.1	0	na	uncharacterized protein LOC117317857 [Pecten maximus];PREDICTED: uncharacterized protein LOC106811407 [Priapulus caudatus];LOW QUALITY PROTEIN: P2X purinoceptor 7-like [Pecten maximus]
mRNA.chromosome_1.1757.1	1	na	uncharacterized protein LOC111114356 [Crassostrea virginica];uncharacterized protein LOC111101595 [Crassostrea virginica]
mRNA.chromosome_1.1758.2	1	na	PREDICTED: uncharacterized protein LOC106819781, partial [Priapulus caudatus];PREDICTED: uncharacterized protein LOC106808411 [Priapulus caudatus];uncharacterized protein LOC117691571 [Crassostrea gigas]
mRNA.chromosome_1.1760.1	1	na	unnamed protein product [Mytilus coruscus];hypothetical protein DJ031_00310 [bacterium endosymbiont of Escarpia laminata]
mRNA.chromosome_1.1761.1	0	na	na
mRNA.chromosome_1.1762.1	1	GO:0005634	protein FAM50A [Crassostrea gigas];LOW QUALITY PROTEIN: protein FAM50A-like [Crassostrea virginica]
mRNA.chromosome_1.1763.1	1	na	NADP-dependent oxidoreductase domain-containing protein 1-like [Pecten maximus];NADP-dependent oxidoreductase domain-containing protein 1 [Crassostrea gigas]
mRNA.chromosome_1.1764.1	2	GO:0016020;GO:0016126;GO:0016628;GO:0055114	lamin-B receptor-like [Crassostrea virginica]
mRNA.chromosome_1.1765.1	0	GO:0008233	deubiquitinase DESI2 [Crassostrea gigas];desumoylating isopeptidase 2-like [Crassostrea virginica];deubiquitinase DESI2 [Aplysia californica]
mRNA.chromosome_1.1766.1	1	GO:0003993;GO:0016787;GO:0046872	acid phosphatase type 7 [Crassostrea gigas];acid phosphatase type 7-like [Crassostrea virginica];acid phosphatase type 7-like [Crassostrea virginica]
mRNA.chromosome_1.1767.1	0	na	PREDICTED: small integral membrane protein 12-A-like [Biomphalaria glabrata];small integral membrane protein 12 [Parasteatoda tepidariorum];hypothetical protein X975_11028, partial [Stegodyphus mimosarum]
mRNA.chromosome_1.1768.1	1	GO:0046872	phospholipase DDHD1-like isoform X1 [Pecten maximus]
mRNA.chromosome_1.1770.1	3	GO:0016614;GO:0055114	hypothetical protein C0Q70_11210 [Pomacea canaliculata];hypothetical protein Anas_12166 [Armadillidium nasatum];Glucose dehydrogenase [FAD, quinone] [Armadillidium nasatum]
mRNA.chromosome_1.1771.1	3	GO:0016614;GO:0055114	hypothetical protein C0Q70_11210 [Pomacea canaliculata];Glucose dehydrogenase [FAD, quinone] [Armadillidium nasatum];glucose dehydrogenase [FAD, quinone]-like isoform X2 [Pomacea canaliculata]
mRNA.chromosome_1.1772.1	3	GO:0055114	glucose dehydrogenase [FAD, quinone]-like [Pecten maximus];glucose dehydrogenase [FAD, quinone]-like isoform X1 [Mizuhopecten yessoensis]
mRNA.chromosome_1.1773.1	3	GO:0016614;GO:0050660;GO:0055114	alcohol dehydrogenase [acceptor] isoform X2 [Crassostrea gigas];alcohol dehydrogenase [acceptor] isoform X1 [Crassostrea gigas];alcohol dehydrogenase [acceptor] isoform X1 [Crassostrea gigas]
mRNA.chromosome_1.1774.1	3	GO:0016614;GO:0050660;GO:0055114	PREDICTED: glucose dehydrogenase [FAD, quinone]-like [Biomphalaria glabrata];glucose dehydrogenase [FAD, quinone]-like [Pecten maximus];unnamed protein product [Mytilus coruscus]
mRNA.chromosome_1.1775.1	3	GO:0016614;GO:0055114	Glucose dehydrogenase [FAD, quinone] [Armadillidium nasatum];hypothetical protein C0Q70_11210 [Pomacea canaliculata];Glucose dehydrogenase [acceptor] [Mizuhopecten yessoensis]
mRNA.chromosome_1.1776.1	3	GO:0016614;GO:0055114	hypothetical protein FQR65_LT05020 [Abscondita terminalis];alcohol dehydrogenase [acceptor] isoform X2 [Crassostrea gigas]
mRNA.chromosome_1.1777.1	1	na	Ficolin-1 [Exaiptasia diaphana];PREDICTED: ficolin-1-like [Amphimedon queenslandica];PREDICTED: fibrinogen-like protein A, partial [Amphimedon queenslandica]
mRNA.chromosome_1.1778.1	1	GO:0019825;GO:0020037	neuroglobin [Crassostrea gigas];cytoglobin-2-like [Crassostrea virginica]
mRNA.chromosome_1.1779.1	2	GO:0016614;GO:0050660;GO:0055114	glucose dehydrogenase [FAD, quinone]-like [Pecten maximus];glucose dehydrogenase [FAD, quinone]-like isoform X1 [Pecten maximus];glucose dehydrogenase [FAD, quinone]-like isoform X1 [Mizuhopecten yessoensis]
mRNA.chromosome_1.1780.1	1	na	unnamed protein product [Mytilus coruscus];zinc finger protein 862-like [Pecten maximus];PREDICTED: zinc finger protein 862-like, partial [Priapulus caudatus]
mRNA.chromosome_1.1781.1	1	GO:0005436;GO:0016020;GO:0044341	sodium-dependent phosphate transport protein 2B-like [Branchiostoma floridae];sodium-dependent phosphate transport protein 2B-like [Acropora millepora]
mRNA.chromosome_1.1782.1	1	GO:0019700;GO:0047304	LOW QUALITY PROTEIN: uncharacterized protein LOC111131085 [Crassostrea virginica];2-aminoethylphosphonate--pyruvate transaminase [Crassostrea gigas];2-aminoethylphosphonate--pyruvate transaminase 1,Bifunctional phosphonoacetaldehyde hydrolase/aminoethylphosphonate transaminase,2-aminoethylphosphonate--pyruvate transaminase,2-aminoethylphosphonate--pyruvate transaminase 2 [Mytilus coruscus]
mRNA.chromosome_1.1783.1	0	GO:0046872	na
mRNA.chromosome_1.1784.1	1	na	uncharacterized protein LOC113664791 [Pocillopora damicornis];PREDICTED: semaphorin-5B isoform X3 [Hippocampus comes];PREDICTED: semaphorin-5B isoform X2 [Hippocampus comes]
mRNA.chromosome_1.1785.1	1	na	uncharacterized protein LOC109618360 [Crassostrea gigas];uncharacterized protein LOC117682998 [Crassostrea gigas];uncharacterized protein LOC117681191 isoform X1 [Crassostrea gigas]
mRNA.chromosome_1.1786.2	1	GO:0004930;GO:0005515;GO:0007186;GO:0016021;GO:0016500	G-protein coupled receptor GRL101-like [Pecten maximus];uncharacterized protein LOC117331366 [Pecten maximus];G-protein coupled receptor GRL101-like [Crassostrea gigas]
mRNA.chromosome_1.1789.1	1	GO:0005525	ADP-ribosylation factor-like protein 2 [Pecten maximus];ADP-ribosylation factor-like protein 2 [Mizuhopecten yessoensis];ADP-ribosylation factor-like protein 2 [Crassostrea virginica]
mRNA.chromosome_1.1790.1	1	GO:0004672;GO:0005524;GO:0006468;GO:0035091	LOW QUALITY PROTEIN: ribosomal protein S6 kinase delta-1-like [Pecten maximus];ribosomal protein S6 kinase delta-1 isoform X1 [Crassostrea gigas]
mRNA.chromosome_1.1791.1	1	GO:0000981;GO:0003677;GO:0006355	homeobox protein SIX3-like isoform X2 [Pecten maximus];homeobox protein SIX3-like isoform X1 [Pecten maximus];homeobox protein SIX3-like isoform X2 [Mizuhopecten yessoensis]
mRNA.chromosome_1.1793.1	0	GO:0046872	uridine diphosphate glucose pyrophosphatase-like isoform X2 [Lingula anatina];uridine diphosphate glucose pyrophosphatase-like isoform X2 [Lingula anatina];uridine diphosphate glucose pyrophosphatase NUDT14-like [Pecten maximus]
mRNA.chromosome_1.1794.1	1	GO:0008270	uncharacterized protein LOC110455127 [Mizuhopecten yessoensis];tripartite motif-containing protein 2-like [Crassostrea virginica];tripartite motif-containing protein 2-like [Pecten maximus]
mRNA.chromosome_1.1795.1	1	GO:0009058;GO:0016844	APMAP [Mytilus coruscus]
mRNA.chromosome_1.1796.1	0	GO:0016624	BCKDHA [Mytilus coruscus]
mRNA.chromosome_1.1797.1	1	GO:0015018;GO:0016020	PREDICTED: galactosylgalactosylxylosylprotein 3-beta-glucuronosyltransferase 3-like [Biomphalaria glabrata]
mRNA.chromosome_1.1798.1	1	GO:0000287;GO:0004721;GO:0016791;GO:0030145;GO:0043169	PPM1B [Mytilus coruscus];protein phosphatase 1B-like [Crassostrea virginica];protein phosphatase 1B [Crassostrea gigas]
mRNA.chromosome_1.1800.1	1	na	PREDICTED: zinc finger E-box-binding homeobox 1-like [Austrofundulus limnaeus];fez family zinc finger protein 1 [Zootoca vivipara];Zinc finger protein 524 [Oryzias melastigma]
mRNA.chromosome_1.1802.1	1	na	na
mRNA.chromosome_1.1803.1	0	GO:0005737;GO:0051499	probable D-tyrosyl-tRNA(Tyr) deacylase 2 [Crassostrea virginica];D-aminoacyl-tRNA deacylase 2 [Crassostrea gigas]
mRNA.chromosome_1.1804.1	0	GO:0005515	na
mRNA.chromosome_1.1805.1	1	na	DTX [Mytilus coruscus];uncharacterized protein LOC111134504 isoform X2 [Crassostrea virginica];uncharacterized protein LOC111134504 isoform X1 [Crassostrea virginica]
mRNA.chromosome_1.1806.1	1	na	trafficking protein particle complex subunit 11-like isoform X3 [Pecten maximus];trafficking protein particle complex subunit 11-like isoform X2 [Pecten maximus]
mRNA.chromosome_1.1807.1	1	GO:0005515;GO:0016787	serine/threonine-protein phosphatase 5-like [Crassostrea virginica];serine/threonine-protein phosphatase 5 isoform X1 [Crassostrea gigas]
mRNA.chromosome_1.1808.1	1	GO:0016020;GO:0071805	unnamed protein product [Mytilus coruscus];potassium channel subfamily K member 16-like [Pecten maximus]
mRNA.chromosome_1.1809.1	0	GO:0016787	transmembrane protein 62-like [Pecten maximus];Transmembrane protein 62 [Mizuhopecten yessoensis];transmembrane protein 62-like [Mizuhopecten yessoensis]
mRNA.chromosome_1.1811.1	0	GO:0006986;GO:0016021	JNK1/MAPK8-associated membrane protein-like [Mizuhopecten yessoensis];JNK1/MAPK8-associated membrane protein-like [Pecten maximus];JNK1/MAPK8-associated membrane protein-like [Scapharca broughtonii]
mRNA.chromosome_1.1812.1	0	GO:0005515	ABC transporter F family member 4-like isoform X4 [Mizuhopecten yessoensis];ABC transporter F family member 4-like isoform X3 [Mizuhopecten yessoensis];ABC transporter F family member 4-like isoform X2 [Mizuhopecten yessoensis]
mRNA.chromosome_1.1813.1	1	GO:0046983	unnamed protein product [Mytilus coruscus];PREDICTED: zinc finger protein 862-like [Saccoglossus kowalevskii];unnamed protein product [Mytilus coruscus]
mRNA.chromosome_1.1814.1	0	na	uncharacterized protein LOC111129419 [Crassostrea virginica];uncharacterized protein LOC105331720 [Crassostrea gigas];unnamed protein product [Mytilus coruscus]
mRNA.chromosome_1.1815.1	0	GO:0003735;GO:0005840;GO:0006412	RP-L14 [Mytilus coruscus];hypothetical protein CAPTEDRAFT_18027 [Capitella teleta]
mRNA.chromosome_1.1816.1	0	na	na
mRNA.chromosome_1.1817.1	1	na	uncharacterized protein LOC110458736 isoform X1 [Mizuhopecten yessoensis];uncharacterized protein LOC110458736 isoform X3 [Mizuhopecten yessoensis]
mRNA.chromosome_1.1818.1	1	GO:0046872	hypothetical protein FQR65_LT10960 [Abscondita terminalis];protein TIS11 isoform X2 [Photinus pyralis]
mRNA.chromosome_1.1819.1	1	na	uncharacterized protein LOC106164022 [Lingula anatina];uncharacterized protein LOC106164030 [Lingula anatina];U-scoloptoxin(05)-Sm1a-like [Anneissia japonica]
mRNA.chromosome_1.1820.1	1	GO:0003676;GO:0008270	RBM4 [Mytilus coruscus];RBM4 [Mytilus coruscus]
mRNA.chromosome_1.1821.1	0	na	28S ribosomal protein S10, mitochondrial [Chanos chanos];PREDICTED: 28S ribosomal protein S10, mitochondrial-like [Branchiostoma belcheri];28S ribosomal protein S10, mitochondrial [Halyomorpha halys]
mRNA.chromosome_1.1822.1	1	GO:0005515	DNAL1 [Mytilus coruscus];dynein light chain 1, axonemal isoform X1 [Mastomys coucha];dynein light chain 1, axonemal [Mus pahari]
mRNA.chromosome_1.1823.1	1	GO:0003735;GO:0005515;GO:0005840;GO:0006412	ribosomal protein rps27a [Arenicola marina]
mRNA.chromosome_1.1824.1	1	na	PREDICTED: uncharacterized protein LOC106073787 [Biomphalaria glabrata];hypothetical protein EGW08_000752 [Elysia chlorotica];uncharacterized protein LOC110444123, partial [Mizuhopecten yessoensis]
mRNA.chromosome_1.1826.1	1	na	na
mRNA.chromosome_1.1827.1	0	GO:0016603	glutaminyl-peptide cyclotransferase [Crassostrea gigas];glutaminyl-peptide cyclotransferase-like [Pecten maximus]
mRNA.chromosome_1.1828.1	1	na	uncharacterized protein LOC106176886 [Lingula anatina];CREB/ATF bZIP transcription factor-like [Acropora millepora]
mRNA.chromosome_1.1829.1	0	na	LOW QUALITY PROTEIN: microtubule-associated protein 10-like [Crassostrea virginica];microtubule-associated protein 10-like [Pecten maximus]
mRNA.chromosome_1.1831.1	1	GO:0003677;GO:0005524;GO:0016787	Fanconi anemia group M protein-like [Pecten maximus];Fanconi anemia group M protein,ATP-dependent DNA helicase fml1,Fanconi anemia group M protein homolog,ATP-dependent DNA helicase MPH1,ATP-dependent DNA helicase mph1,DEAD-box ATP-dependent RNA helicase FANCM [Mytilus coruscus];Fanconi anemia group M protein [Mizuhopecten yessoensis]
mRNA.chromosome_1.1833.1	1	GO:0003676;GO:0004386;GO:0005524	EIF4A3 [Mytilus coruscus];integrator complex subunit 7-like [Crassostrea virginica];eukaryotic initiation factor 4A-III [Aplysia californica]
mRNA.chromosome_1.1834.1	1	na	hypothetical protein AVEN_65357_1 [Araneus ventricosus];hypothetical protein AVEN_51369_1 [Araneus ventricosus];hypothetical protein AVEN_223039_1 [Araneus ventricosus]
mRNA.chromosome_1.1835.1	2	GO:0055114	D-beta-hydroxybutyrate dehydrogenase, mitochondrial-like isoform X2 [Mizuhopecten yessoensis];D-beta-hydroxybutyrate dehydrogenase, mitochondrial-like isoform X1 [Mizuhopecten yessoensis];D-beta-hydroxybutyrate dehydrogenase, mitochondrial-like isoform X2 [Pecten maximus]
mRNA.chromosome_1.1836.1	1	GO:0003677	uncharacterized protein LOC117691440 [Crassostrea gigas];unnamed protein product [Mytilus coruscus];uncharacterized protein LOC117683589 [Crassostrea gigas]
mRNA.chromosome_1.1837.1	3	GO:0016491;GO:0055114	D-beta-hydroxybutyrate dehydrogenase, mitochondrial-like isoform X2 [Mizuhopecten yessoensis];D-beta-hydroxybutyrate dehydrogenase, mitochondrial-like isoform X1 [Mizuhopecten yessoensis];D-beta-hydroxybutyrate dehydrogenase, mitochondrial-like isoform X2 [Pecten maximus]
mRNA.chromosome_1.1838.1	3	GO:0055114	D-beta-hydroxybutyrate dehydrogenase, mitochondrial-like [Mizuhopecten yessoensis];D-beta-hydroxybutyrate dehydrogenase, mitochondrial-like [Pecten maximus];D-beta-hydroxybutyrate dehydrogenase, mitochondrial-like [Pecten maximus]
mRNA.chromosome_1.1839.1	1	GO:0055114	retinol dehydrogenase 7 [Lingula anatina];estradiol 17-beta-dehydrogenase 2-like [Strongylocentrotus purpuratus];PREDICTED: D-beta-hydroxybutyrate dehydrogenase, mitochondrial-like [Branchiostoma belcheri]
mRNA.chromosome_1.1840.1	0	na	na
mRNA.chromosome_1.1840.2	0	na	hypothetical protein Mgra_00004712 [Meloidogyne graminicola];hypothetical protein AWV79_36030 [Cupriavidus sp. UYMMa02A]
mRNA.chromosome_1.1841.1	1	GO:0032040	rRNA-processing protein FCF1 homolog [Mizuhopecten yessoensis];rRNA-processing protein FCF1 homolog [Pecten maximus];rRNA-processing protein FCF1-like [Mizuhopecten yessoensis]
mRNA.chromosome_1.1842.1	3	GO:0003924;GO:0005525	GTP-binding protein yptV1 [Tetrabaena socialis];Rab family GTPase [Micractinium conductrix];Rab1 family GTPase (PiYpt1) [Achlya hypogyna]
mRNA.chromosome_1.1843.1	3	GO:0003924;GO:0005525	hypothetical protein C0Q70_13748 [Pomacea canaliculata]
mRNA.chromosome_1.1844.1	0	na	na
mRNA.chromosome_1.1845.1	0	GO:0008270;GO:0016818	na
mRNA.chromosome_1.1846.1	0	GO:0005509	Multiple coagulation factor deficiency protein 2-like [Mizuhopecten yessoensis];glutenin, high molecular weight subunit PW212-like isoform X2 [Mizuhopecten yessoensis];N66 matrix protein-like isoform X1 [Mizuhopecten yessoensis]
mRNA.chromosome_1.1847.1	1	GO:0000981;GO:0003677;GO:0006355	paired mesoderm homeobox protein 2 [Crassostrea gigas];homeobox protein prophet of Pit-1-like isoform X1 [Pecten maximus];LOW QUALITY PROTEIN: homeobox protein prophet of Pit-1-like [Mizuhopecten yessoensis]
mRNA.chromosome_1.1848.1	0	na	na
mRNA.chromosome_1.1849.1	1	GO:0003700;GO:0006355	uncharacterized protein LOC110444672 [Mizuhopecten yessoensis];uncharacterized protein LOC110459595 isoform X4 [Mizuhopecten yessoensis];uncharacterized protein LOC110459595 isoform X2 [Mizuhopecten yessoensis]
mRNA.chromosome_1.1850.1	0	GO:0003700;GO:0006355	na
mRNA.chromosome_1.1851.2	1	na	disheveled-associated activator of morphogenesis 1 isoform X2 [Octopus vulgaris];disheveled-associated activator of morphogenesis 1 isoform X1 [Octopus vulgaris];disheveled-associated activator of morphogenesis 1 isoform X3 [Octopus vulgaris]
mRNA.chromosome_1.1852.1	1	GO:0030036;GO:0031267	PREDICTED: disheveled-associated activator of morphogenesis 1-like, partial [Octopus bimaculoides];hypothetical protein OCBIM_22006029mg, partial [Octopus bimaculoides];disheveled-associated activator of morphogenesis 1 isoform X3 [Octopus vulgaris]
mRNA.chromosome_1.1853.1	0	GO:0030036;GO:0031267	na
mRNA.chromosome_1.1854.1	1	GO:0003777;GO:0005524;GO:0007018;GO:0008017;GO:1990939	kinesin-like protein KIF6 isoform X1 [Crassostrea gigas];kinesin-like protein KIF6 [Crassostrea virginica];kinesin-like protein KIF6 [Mizuhopecten yessoensis]
mRNA.chromosome_1.1855.1	1	GO:0005085	uncharacterized protein LOC110466332 isoform X6 [Mizuhopecten yessoensis];uncharacterized protein LOC110466332 isoform X8 [Mizuhopecten yessoensis];uncharacterized protein LOC110466332 isoform X7 [Mizuhopecten yessoensis]
mRNA.chromosome_1.1856.1	0	na	na
mRNA.chromosome_1.1857.2	0	GO:0046982	dr1-associated corepressor-like [Crassostrea virginica];dr1-associated corepressor-like [Crassostrea virginica];dr1-associated corepressor [Crassostrea gigas]
mRNA.chromosome_1.1860.1	1	na	PREDICTED: actin, cytoplasmic-like [Biomphalaria glabrata];actin, cytoplasmic isoform X1 [Dendronephthya gigantea];actin, cytoplasmic-like [Dendronephthya gigantea]
mRNA.chromosome_1.1861.1	1	na	na
mRNA.chromosome_1.1862.2	3	GO:0004672;GO:0005524;GO:0006468	cyclin-dependent kinase-like 1 isoform X2 [Crassostrea virginica];cyclin-dependent kinase-like 1 isoform X1 [Crassostrea virginica];cyclin-dependent kinase-like 1 isoform X1 [Crassostrea gigas]
mRNA.chromosome_1.1863.3	3	GO:0004672;GO:0005524;GO:0006468;GO:0008349	mitogen-activated protein kinase kinase kinase kinase 5-like isoform X6 [Mizuhopecten yessoensis];mitogen-activated protein kinase kinase kinase kinase 3-like isoform X7 [Mizuhopecten yessoensis];mitogen-activated protein kinase kinase kinase kinase 3-like isoform X8 [Mizuhopecten yessoensis]
mRNA.chromosome_1.1864.1	1	na	PREDICTED: craniofacial development protein 2-like [Acropora digitifera];uncharacterized protein LOC115924161 [Strongylocentrotus purpuratus];Craniofacial development protein 2 [Stylophora pistillata]
mRNA.chromosome_1.1865.3	1	GO:0005515	5'-AMP-activated protein kinase subunit beta-2-like isoform X2 [Pecten maximus];5'-AMP-activated protein kinase subunit beta-2-like isoform X1 [Pecten maximus];5'-AMP-activated protein kinase subunit beta-2-like isoform X2 [Mizuhopecten yessoensis]
mRNA.chromosome_1.1866.1	1	GO:0005515	LOW QUALITY PROTEIN: uncharacterized protein LOC117330578 [Pecten maximus];uncharacterized protein LOC105334211 [Crassostrea gigas]
mRNA.chromosome_1.1867.1	1	GO:0016491	peroxiredoxin-5, mitochondrial-like [Pomacea canaliculata]
mRNA.chromosome_1.1868.1	0	GO:0000902;GO:0015631	tubulin-specific chaperone C [Aplysia californica];tubulin-specific chaperone C-like [Lingula anatina];tubulin-specific chaperone C [Lingula anatina]
mRNA.chromosome_1.1869.1	1	na	PTPRT [Mytilus coruscus];unnamed protein product [Mytilus coruscus];unnamed protein product [Mytilus coruscus]
mRNA.chromosome_1.1870.1	1	GO:0016021	Patched domain-containing protein 2 [Mizuhopecten yessoensis];protein dispatched homolog 1-like [Mizuhopecten yessoensis];protein dispatched homolog 1-like isoform X2 [Pecten maximus]
mRNA.chromosome_1.1871.1	1	GO:0016021	Protein dispatched-like 1 [Mizuhopecten yessoensis];protein dispatched homolog 1-like isoform X1 [Pecten maximus];protein dispatched homolog 1-like isoform X2 [Pecten maximus]
mRNA.chromosome_1.1872.1	3	GO:0005875;GO:0007017;GO:0030286	hypothetical protein CIB84_006215 [Bambusicola thoracicus];dynein light chain 1, cytoplasmic isoform X2 [Corvus moneduloides];dynein light chain 2, cytoplasmic isoform X1 [Microcebus murinus]
mRNA.chromosome_1.1873.1	3	GO:0005875;GO:0007017;GO:0030286	hypothetical protein G5714_020297 [Onychostoma macrolepis];Dynein light chain 2, cytoplasmic [Osmerus mordax]
mRNA.chromosome_1.1874.1	3	GO:0030286	hypothetical protein BOX15_Mlig023399g1 [Macrostomum lignano];dynein light chain 1, cytoplasmic isoform X1 [Cryptotermes secundus]
mRNA.chromosome_1.1875.1	3	GO:0005875;GO:0007017;GO:0030286	dynein light chain 1, cytoplasmic isoform X1 [Zootermopsis nevadensis]
mRNA.chromosome_1.1876.1	3	GO:0005875;GO:0007017;GO:0030286	PREDICTED: dynein light chain 2, cytoplasmic [Rhinopithecus bieti];hypothetical protein [Bos mutus];dynein light chain 2, cytoplasmic [Carlito syrichta]
mRNA.chromosome_1.1877.1	3	GO:0005875;GO:0007017;GO:0030286	dynein light chain 2, cytoplasmic-like [Pecten maximus];PREDICTED: dynein light chain 2, cytoplasmic [Chinchilla lanigera]
mRNA.chromosome_1.1878.1	3	GO:0005875;GO:0007017;GO:0030286	dynein, light chain, LC8-type 2, isoform CRA_a, partial [Homo sapiens];dynein light chain [Lynx pardinus];hypothetical protein CIB84_006215 [Bambusicola thoracicus]
mRNA.chromosome_1.1879.1	1	GO:0016021	uncharacterized protein LOC117689187 [Crassostrea gigas];uncharacterized protein LOC105344660 [Crassostrea gigas];uncharacterized protein LOC105318523 [Crassostrea gigas]
mRNA.chromosome_1.1880.1	1	na	heat shock 70 kDa protein 12A-like [Crassostrea virginica];unnamed protein product [Mytilus coruscus];heat shock 70 kDa protein 12A-like [Crassostrea gigas]
mRNA.chromosome_1.1882.3	0	GO:0016429;GO:0030488;GO:0031515	tRNA (adenine(58)-N(1))-methyltransferase catalytic subunit TRMT61A-like [Pecten maximus];TRM61 [Mytilus coruscus];tRNA (adenine(58)-N(1))-methyltransferase catalytic subunit TRMT61A-like [Mizuhopecten yessoensis]
mRNA.chromosome_1.1883.1	1	GO:0005515	PREDICTED: leucine-rich repeat-containing protein 58-like [Branchiostoma belcheri];unnamed protein product [Mytilus coruscus]
mRNA.chromosome_1.1884.1	0	na	na
mRNA.chromosome_1.1885.1	1	GO:0003824;GO:0005975;GO:0006108;GO:0016491;GO:0016615;GO:0016616;GO:0019752;GO:0030060;GO:0055114	cytosolic malate dehydrogenase [Littorina scutulata];MDHC protein [Ciconia maguari];MDHC protein [Crypturellus soui]
mRNA.chromosome_1.1887.1	3	na	UPF0696 protein C11orf68 homolog,UPF0696 protein C11orf68 [Mytilus coruscus];UPF0696 protein C11orf68 homolog [Oryzias latipes];UPF0696 protein C11orf68 homolog isoform X2 [Carassius auratus]
mRNA.chromosome_1.1888.1	3	na	UPF0696 protein C11orf68 homolog,UPF0696 protein C11orf68 [Mytilus coruscus];UPF0696 protein C11orf68 homolog [Mizuhopecten yessoensis];UPF0696 protein C11orf68 homolog [Oryzias latipes]
mRNA.chromosome_1.1889.1	1	GO:0022857;GO:0055085	DIRC2 [Mytilus coruscus]
mRNA.chromosome_1.1890.1	0	GO:0005509	sperm protein, partial [Haliotis fulgens];sperm protein, partial [Haliotis fulgens];uncharacterized protein LOC117323890 [Pecten maximus]
mRNA.chromosome_1.1891.1	1	GO:0022857;GO:0055085	proton-coupled folate transporter [Crassostrea gigas];solute carrier family 46 member 3-like [Pecten maximus]
mRNA.chromosome_1.1892.1	1	na	PREDICTED: ficolin-1-like [Chrysochloris asiatica];Hemicentin-1 [Exaiptasia diaphana];tenascin-like isoform X2 [Kryptolebias marmoratus]
mRNA.chromosome_1.1894.1	0	na	na
mRNA.chromosome_1.1897.1	1	GO:0003824;GO:0004423;GO:0008484	hypothetical protein CAPTEDRAFT_171703 [Capitella teleta]
mRNA.chromosome_1.1898.1	1	na	unnamed protein product [Mytilus coruscus];unnamed protein product [Mytilus coruscus];unnamed protein product [Mytilus coruscus]
mRNA.chromosome_1.1899.1	2	na	OPRM1 [Mytilus coruscus]
mRNA.chromosome_1.1900.1	0	na	unnamed protein product [Mytilus coruscus]
mRNA.chromosome_1.1901.1	3	na	unnamed protein product [Mytilus coruscus]
mRNA.chromosome_1.1902.1	3	na	OPRM1 [Mytilus coruscus]
mRNA.chromosome_1.1903.2	3	na	OPRM1 [Mytilus coruscus]
mRNA.chromosome_1.1904.1	0	na	na
mRNA.chromosome_1.1905.1	2	na	OPRM1 [Mytilus coruscus]
mRNA.chromosome_1.1906.1	1	na	LOW QUALITY PROTEIN: uncharacterized protein LOC117333003 [Pecten maximus]
mRNA.chromosome_1.1907.1	1	na	unnamed protein product [Mytilus coruscus];unnamed protein product [Mytilus coruscus];hypothetical protein AM593_05114, partial [Mytilus galloprovincialis]
mRNA.chromosome_1.1908.1	0	na	ribosomal oxygenase 1-like [Pecten maximus];RIOX1 [Mytilus coruscus]
mRNA.chromosome_1.1909.1	1	na	unnamed protein product [Mytilus coruscus];unnamed protein product [Mytilus coruscus];uncharacterized protein LOC117332084 [Pecten maximus]
mRNA.chromosome_1.1910.1	1	na	LOW QUALITY PROTEIN: uncharacterized protein LOC117330578 [Pecten maximus];PREDICTED: ultraviolet-B receptor UVR8-like [Biomphalaria glabrata]
mRNA.chromosome_1.1911.1	0	na	hypothetical protein EGK_04263, partial [Macaca mulatta];lung cancer oncogene 5 [Homo sapiens];hypothetical protein BC936DRAFT_141820 [Jimgerdemannia flammicorona]
mRNA.chromosome_1.1913.1	1	GO:0016021	Protein dispatched-like 1 [Mizuhopecten yessoensis];protein dispatched homolog 1-like isoform X1 [Pecten maximus];protein dispatched homolog 1-like isoform X2 [Pecten maximus]
mRNA.chromosome_1.1914.1	3	GO:0007017;GO:0030286	hypothetical protein C0Q70_14275 [Pomacea canaliculata];unnamed protein product, partial [Tetraodon nigroviridis]
mRNA.chromosome_1.1915.1	3	GO:0030286	dynein light chain type 1 [Rhipicephalus microplus];PREDICTED: dynein light chain 2, cytoplasmic [Ceratosolen solmsi marchali];dynein light chain A isoform X1 [Nasonia vitripennis]
mRNA.chromosome_1.1916.1	3	GO:0030286	dynein light chain 1, cytoplasmic isoform X1 [Zootermopsis nevadensis];dynein light chain 2, cytoplasmic-like [Pecten maximus]
mRNA.chromosome_1.1917.1	2	GO:0008270	PREDICTED: transcription intermediary factor 1-alpha-like isoform X2 [Haplochromis burtoni];PREDICTED: transcription intermediary factor 1-alpha-like isoform X3 [Haplochromis burtoni]
mRNA.chromosome_1.1918.1	1	na	uncharacterized protein LOC105334687 isoform X1 [Crassostrea gigas];uncharacterized protein LOC117680490 isoform X1 [Crassostrea gigas];uncharacterized protein LOC110457004 [Mizuhopecten yessoensis]
mRNA.chromosome_1.1920.1	1	GO:0003677	AT-rich interactive domain-containing protein 4B [Octopus vulgaris];AT-rich interactive domain-containing protein 4B [Octopus vulgaris];AT-rich interactive domain-containing protein 4B-like [Crassostrea virginica]
mRNA.chromosome_1.1921.2	1	na	solute carrier family 25 member 45-like [Mizuhopecten yessoensis];unnamed protein product [Mytilus coruscus]
mRNA.chromosome_1.1922.1	0	GO:0005666;GO:0006383	DNA-directed RNA polymerase III subunit RPC6 [Octopus vulgaris]
mRNA.chromosome_1.1923.1	2	GO:0008270	unnamed protein product [Mytilus coruscus];unnamed protein product [Mytilus coruscus];tripartite motif-containing protein 45-like [Crassostrea virginica]
mRNA.chromosome_1.1924.1	1	GO:0004402;GO:0006355;GO:0016573	TIP60 [Mytilus coruscus];LOW QUALITY PROTEIN: histone acetyltransferase KAT5 [Crassostrea gigas];histone acetyltransferase KAT5-like [Crassostrea virginica]
mRNA.chromosome_1.1925.1	1	GO:0016746	carnitine O-palmitoyltransferase 1, liver isoform isoform X1 [Crassostrea gigas];carnitine O-palmitoyltransferase 1, liver isoform-like [Crassostrea virginica];carnitine O-palmitoyltransferase 1, liver isoform-like [Pecten maximus]
mRNA.chromosome_1.1926.1	1	na	unnamed protein product [Mytilus coruscus];uncharacterized protein LOC111125309 [Crassostrea virginica];uncharacterized protein LOC113673091 [Pocillopora damicornis]
mRNA.chromosome_1.1927.1	2	na	na
mRNA.chromosome_1.1928.1	3	na	hypothetical protein EGW08_019033 [Elysia chlorotica];thiosulfate sulfurtransferase-like isoform X2 [Pomacea canaliculata]
mRNA.chromosome_1.1929.1	3	na	thiosulfate sulfurtransferase-like isoform X2 [Pomacea canaliculata]
mRNA.chromosome_1.1930.1	0	na	reticulon-1-A-like isoform X9 [Crassostrea virginica];reticulon-1-A-like isoform X10 [Crassostrea virginica]
mRNA.chromosome_1.1931.1	0	na	reticulon-1-A-like isoform X2 [Mizuhopecten yessoensis]
mRNA.chromosome_1.1932.1	1	na	unnamed protein product [Mytilus coruscus];unnamed protein product [Mytilus coruscus];hypothetical protein [Candidatus Thiodubiliella endoseptemdiera]
mRNA.chromosome_1.1934.2	3	GO:0003824;GO:0009058;GO:0016740;GO:0030170	serine palmitoyltransferase 2-like [Pecten maximus];serine palmitoyltransferase 2 [Aplysia californica];hypothetical protein EGW08_011697 [Elysia chlorotica]
mRNA.chromosome_1.1935.1	3	GO:0003824;GO:0009058;GO:0016740;GO:0030170	SPT [Mytilus coruscus];hypothetical protein EGW08_011697 [Elysia chlorotica];serine palmitoyltransferase 2 [Aplysia californica]
mRNA.chromosome_1.1936.1	0	na	TATA box-binding protein-associated factor RNA polymerase I subunit A-like isoform X3 [Pomacea canaliculata];TATA box-binding protein-associated factor RNA polymerase I subunit A-like isoform X1 [Pomacea canaliculata];TATA box-binding protein-associated factor RNA polymerase I subunit A-like isoform X2 [Pomacea canaliculata]
mRNA.chromosome_1.1937.1	0	na	TATA box-binding protein-associated factor RNA polymerase I subunit A-like [Pecten maximus];TATA box-binding protein-associated factor RNA polymerase I subunit A-like, partial [Crassostrea virginica]
mRNA.chromosome_1.1938.1	1	na	C-type lectin domain family 10 member A isoform X2 [Microcebus murinus];perlucin-like protein isoform X2 [Pomacea canaliculata]
mRNA.chromosome_1.1939.1	0	na	PREDICTED: TATA box-binding protein-associated factor RNA polymerase I subunit A-like [Saccoglossus kowalevskii];PREDICTED: TATA box-binding protein-associated factor RNA polymerase I subunit A-like [Branchiostoma belcheri];PREDICTED: TATA box-binding protein-associated factor RNA polymerase I subunit A-like [Branchiostoma belcheri]
mRNA.chromosome_1.1940.1	1	GO:0016491	peroxiredoxin-5, mitochondrial-like [Pecten maximus]
mRNA.chromosome_1.1941.2	0	na	phosphofurin acidic cluster sorting protein 2-like isoform X2 [Pomacea canaliculata];phosphofurin acidic cluster sorting protein 2-like isoform X1 [Pomacea canaliculata];phosphofurin acidic cluster sorting protein 2 isoform X8 [Octopus vulgaris]
mRNA.chromosome_1.1942.1	0	GO:0006011;GO:0070569	UTP--glucose-1-phosphate uridylyltransferase-like isoform X1 [Pecten maximus];UTP--glucose-1-phosphate uridylyltransferase-like isoform X1 [Crassostrea virginica];UTP--glucose-1-phosphate uridylyltransferase-like isoform X2 [Pecten maximus]
mRNA.chromosome_1.1943.1	0	na	uncharacterized protein LOC117323148 isoform X1 [Pecten maximus];uncharacterized protein LOC110455747 isoform X2 [Mizuhopecten yessoensis]
mRNA.chromosome_1.1944.1	1	GO:0016021	RYamide receptor [Crassostrea gigas];RYamide receptor-like [Pecten maximus]
mRNA.chromosome_1.1945.2	1	na	unnamed protein product [Mytilus coruscus];unnamed protein product [Mytilus coruscus]
mRNA.chromosome_1.1947.1	0	GO:0005515	unnamed protein product [Mytilus coruscus];unnamed protein product [Mytilus coruscus];C1QL [Mytilus coruscus]
mRNA.chromosome_1.1948.1	0	na	Zonadhesin [Mizuhopecten yessoensis]
mRNA.chromosome_1.1949.1	0	na	transmembrane protein 251-like [Pecten maximus]
mRNA.chromosome_1.1951.1	0	na	Zinc finger protein-like 1 homolog,Zinc finger protein-like 1 [Mytilus coruscus];zinc finger protein-like 1 [Crassostrea virginica];zinc finger protein-like 1 [Pecten maximus]
mRNA.chromosome_1.1952.1	1	GO:0005216;GO:0006811;GO:0016020;GO:0055085	ryanodine receptor 1 [Crassostrea gigas];ryanodine receptor-like [Crassostrea virginica];ryanodine receptor-like [Agrilus planipennis]
mRNA.chromosome_1.1953.1	0	na	na
mRNA.chromosome_1.1954.1	2	GO:0070588	LOW QUALITY PROTEIN: ryanodine receptor-like [Pecten maximus];LOW QUALITY PROTEIN: ryanodine receptor-like [Pecten maximus];ryanodine receptor 2-like [Mizuhopecten yessoensis]
mRNA.chromosome_1.1955.1	0	na	ryanodine receptor 2-like isoform X8 [Pomacea canaliculata];ryanodine receptor 2-like isoform X9 [Pomacea canaliculata];ryanodine receptor-like isoform X4 [Pomacea canaliculata]
mRNA.chromosome_1.1956.1	0	GO:0005515	ryanodine receptor-like [Crassostrea virginica];LOW QUALITY PROTEIN: ryanodine receptor-like [Crassostrea virginica]
mRNA.chromosome_1.1957.1	1	GO:0005515	ryanodine receptor isoform X9 [Crassostrea gigas];ryanodine receptor isoform X8 [Crassostrea gigas];ryanodine receptor isoform X7 [Crassostrea gigas]
mRNA.chromosome_1.1958.1	2	GO:0005219;GO:0005262;GO:0005515;GO:0005789;GO:0006816;GO:0016020;GO:0070588	ryanodine receptor 2-like [Mizuhopecten yessoensis];ryanodine receptor 2-like [Mizuhopecten yessoensis];ryanodine receptor 2-like [Mizuhopecten yessoensis]
mRNA.chromosome_1.1959.1	3	na	uncharacterized protein LOC106161030 isoform X3 [Lingula anatina];uncharacterized protein LOC106161030 isoform X5 [Lingula anatina];uncharacterized protein LOC106161030 isoform X4 [Lingula anatina]
mRNA.chromosome_1.1960.1	3	na	ARIH1 [Mytilus coruscus];uncharacterized protein LOC117340295 [Pecten maximus];uncharacterized protein LOC105321541 [Crassostrea gigas]
mRNA.chromosome_1.1961.1	0	na	na
mRNA.chromosome_1.1962.1	1	na	insulinoma-associated protein 1a-like [Pecten maximus];Insulinoma-associated protein 1 [Mytilus coruscus]
mRNA.chromosome_1.1964.1	1	GO:0005524;GO:0006464	tubulin--tyrosine ligase-like [Pecten maximus];TTL [Mytilus coruscus]
mRNA.chromosome_1.1965.1	1	GO:0003676	dnaJ homolog subfamily C member 17-like [Pecten maximus];dnaJ homolog subfamily C member 17-like [Mizuhopecten yessoensis];dnaJ homolog subfamily C member 17 [Lingula anatina]
mRNA.chromosome_1.1966.2	1	na	probable 4-coumarate--CoA ligase 1 [Pecten maximus];4CL [Mytilus coruscus]
mRNA.chromosome_1.1967.1	0	GO:0043087;GO:0048193	trafficking protein particle complex subunit 6B-like [Pecten maximus];trafficking protein particle complex subunit 6B-like [Pomacea canaliculata]
mRNA.chromosome_1.1968.1	0	na	queuosine salvage protein [Crassostrea gigas]
mRNA.chromosome_1.1969.1	1	GO:0005515	collagen alpha-1(X) chain-like [Crassostrea virginica];collagen alpha-2(VIII) chain-like [Crassostrea virginica];putative C1q domain containing protein MgC1q68 [Mytilus galloprovincialis]
mRNA.chromosome_1.1970.1	1	GO:0004725;GO:0006470;GO:0008138;GO:0016311;GO:0016791;GO:0017017	dual specificity protein phosphatase 10-like [Crassostrea virginica];dual specificity protein phosphatase 10 [Crassostrea gigas];DUSP10 [Mytilus coruscus]
mRNA.chromosome_1.1971.1	1	GO:0005515	kelch-like protein 13 [Pecten maximus];unnamed protein product [Mytilus coruscus]
mRNA.chromosome_1.1972.1	0	na	na
mRNA.chromosome_1.1973.1	1	GO:0016491;GO:0055114	polyamine oxidase 4-like [Pecten maximus];unnamed protein product [Mytilus coruscus]
mRNA.chromosome_1.1974.1	0	na	conserved oligomeric Golgi complex subunit 2-like isoform X2 [Pecten maximus];conserved oligomeric Golgi complex subunit 2-like isoform X1 [Pecten maximus]
mRNA.chromosome_1.1975.1	0	GO:0000469	ribosomal RNA processing protein 36 homolog [Pecten maximus];PREDICTED: ribosomal RNA processing protein 36 homolog [Sinocyclocheilus grahami]
mRNA.chromosome_1.1976.1	1	GO:0005840;GO:0006412	Hypothetical predicted protein [Cloeon dipterum];39S ribosomal protein L11, mitochondrial [Drosophila hydei]
mRNA.chromosome_1.1977.1	0	GO:0005515	WDHD1 [Mytilus coruscus];LOW QUALITY PROTEIN: WD repeat and HMG-box DNA-binding protein 1-like [Pecten maximus];WD repeat and HMG-box DNA-binding protein 1-like [Crassostrea virginica]
mRNA.chromosome_1.1978.1	0	GO:0005515	LOW QUALITY PROTEIN: WD repeat and HMG-box DNA-binding protein 1-like [Pecten maximus];WD repeat and HMG-box DNA-binding protein 1-like isoform X1 [Mizuhopecten yessoensis]
mRNA.chromosome_1.1979.1	0	na	sarcoplasmic reticulum histidine-rich calcium-binding protein [Lingula anatina];sarcoplasmic reticulum histidine-rich calcium-binding protein [Crassostrea gigas]
mRNA.chromosome_1.1981.1	1	na	unnamed protein product [Mytilus coruscus];unnamed protein product [Mytilus coruscus];unnamed protein product [Mytilus coruscus]
mRNA.chromosome_1.1982.1	1	na	uncharacterized protein LOC103309427 isoform X1 [Acyrthosiphon pisum];uncharacterized protein LOC103309427 isoform X2 [Acyrthosiphon pisum]
mRNA.chromosome_1.1983.1	0	GO:0005515	PREDICTED: follistatin-like [Biomphalaria glabrata];follistatin [Aplysia californica];unnamed protein product [Mytilus coruscus]
mRNA.chromosome_1.1984.1	1	na	hypothetical protein KP79_PYT01623 [Mizuhopecten yessoensis];PREDICTED: LOW QUALITY PROTEIN: uncharacterized protein LOC107339634 [Acropora digitifera];hypothetical protein AC249_AIPGENE24821 [Exaiptasia diaphana]
mRNA.chromosome_1.1985.1	1	GO:0008080	NAA20 [Mytilus coruscus]
mRNA.chromosome_1.1986.1	1	GO:0005509	Calmodulin-3 like [Actinidia chinensis var. chinensis];unknown [Picea sitchensis];calmodulin-A [Crassostrea gigas]
mRNA.chromosome_1.1988.1	2	GO:0008146	WSCD family member AAEL009094 [Eumeta japonica]
mRNA.chromosome_1.1989.1	1	na	predicted protein, partial [Nematostella vectensis];predicted protein, partial [Nematostella vectensis];predicted protein, partial [Nematostella vectensis]
mRNA.chromosome_1.1990.1	2	na	PREDICTED: WSCD family member AAEL009094-like [Amphimedon queenslandica];WSCD family member CG9164-like [Mizuhopecten yessoensis]
mRNA.chromosome_1.1992.1	2	na	na
mRNA.chromosome_1.1991.2	1	GO:0016787	carboxylesterase NlhH isoform X1 [Crassostrea gigas]
mRNA.chromosome_1.1993.1	2	na	na
mRNA.chromosome_1.1994.2	0	GO:0005515	Bardet-Biedl syndrome 1 protein homolog isoform X1 [Crassostrea virginica];Bardet-Biedl syndrome 1 protein homolog isoform X3 [Crassostrea gigas]
mRNA.chromosome_1.1995.1	0	GO:0003735;GO:0005840;GO:0006412	40S ribosomal protein S29-like [Mizuhopecten yessoensis];40S ribosomal protein S29 [Mizuhopecten yessoensis];unnamed protein product [Nippostrongylus brasiliensis]
mRNA.chromosome_1.1996.1	0	na	na
mRNA.chromosome_1.1997.1	0	na	unnamed protein product [Mytilus coruscus];leucine-rich repeat-containing protein 74A-like isoform X1 [Pecten maximus]
mRNA.chromosome_1.1999.1	1	GO:0005524;GO:0016021;GO:0016887;GO:0042626;GO:0055085	ABC transporter C family member 13 [Mizuhopecten yessoensis];multidrug resistance-associated protein 7-like isoform X1 [Pecten maximus]
mRNA.chromosome_1.2000.1	1	GO:0005524;GO:0005737;GO:0016887;GO:0030163;GO:0036402	PSMC4 [Mytilus coruscus];26S proteasome regulatory subunit 6B [Crassostrea virginica]
mRNA.chromosome_1.2001.1	1	na	actin [Plasmodium falciparum Dd2]
mRNA.chromosome_1.2003.3	3	GO:0004930;GO:0007186;GO:0016021	probable G-protein coupled receptor CG31760 [Aplysia californica]
mRNA.chromosome_1.2004.1	3	GO:0004930;GO:0007186;GO:0016021	probable G-protein coupled receptor CG31760 [Aplysia californica];LOW QUALITY PROTEIN: probable G-protein coupled receptor CG31760 [Pecten maximus]
mRNA.chromosome_1.2005.1	3	na	Double zinc ribbon and ankyrin repeat-containing protein 1 [Mytilus coruscus]
mRNA.chromosome_1.2006.1	3	na	double zinc ribbon and ankyrin repeat-containing protein 1 [Lingula anatina];DgyrCDS6888 [Dimorphilus gyrociliatus]
mRNA.chromosome_1.2007.1	1	GO:0003676;GO:0004386;GO:0005524	probable ATP-dependent RNA helicase DDX52 [Branchiostoma floridae];probable ATP-dependent RNA helicase DDX52 [Pecten maximus];PREDICTED: probable ATP-dependent RNA helicase DDX52-like [Saccoglossus kowalevskii]
mRNA.chromosome_1.2008.1	3	GO:0005515	complement C1q tumor necrosis factor-related protein 4-like [Crassostrea virginica];heavy metal-binding protein HIP-like [Crassostrea gigas];complement C1q-like protein 4 [Crassostrea virginica]
mRNA.chromosome_1.2009.1	3	GO:0005515	cerebellin-1-like [Pecten maximus];complement C1q-like protein 4 [Pecten maximus];complement C1q-like protein 2 [Ruditapes philippinarum]
mRNA.chromosome_1.2010.1	0	GO:0016021	hypothetical protein C0Q70_14033 [Pomacea canaliculata];hypothetical protein C0Q70_14033 [Pomacea canaliculata]
mRNA.chromosome_1.2011.1	1	GO:0005515	hypothetical protein pdam_00005265 [Pocillopora damicornis];BTB and MATH domain-containing protein 38-like, partial [Pocillopora damicornis];uncharacterized protein LOC114967701 [Acropora millepora]
mRNA.chromosome_1.2012.1	0	na	na
mRNA.chromosome_1.2013.1	0	na	na
mRNA.chromosome_1.2014.1	0	na	na
mRNA.chromosome_1.2016.1	1	na	uncharacterized protein LOC110459563 [Mizuhopecten yessoensis];hypothetical protein KP79_PYT22606 [Mizuhopecten yessoensis];uncharacterized protein LOC110454497 isoform X1 [Mizuhopecten yessoensis]
mRNA.chromosome_1.2017.1	0	na	na
mRNA.chromosome_1.2018.1	2	na	PREDICTED: fibrinogen C domain-containing protein 1-like [Amphimedon queenslandica];predicted protein [Nematostella vectensis];PREDICTED: fibrinogen C domain-containing protein 1-like [Amphimedon queenslandica]
mRNA.chromosome_1.2019.1	2	na	PREDICTED: serine-rich adhesin for platelets-like [Acropora digitifera];PREDICTED: serine-rich adhesin for platelets-like [Acropora digitifera];hemicentin-1, partial [Meriones unguiculatus]
mRNA.chromosome_1.2020.1	1	na	inhibitor of apoptosis proteins 2 [Azumapecten farreri];hypothetical protein AM593_06116, partial [Mytilus galloprovincialis];BIRC2_3 [Mytilus coruscus]
mRNA.chromosome_1.2021.1	0	na	na
mRNA.chromosome_1.2023.1	1	GO:0004930;GO:0007186;GO:0016021;GO:0016500	follicle-stimulating hormone receptor-like [Pecten maximus];Follicle-stimulating hormone receptor [Mizuhopecten yessoensis];follicle-stimulating hormone receptor-like [Mizuhopecten yessoensis]
mRNA.chromosome_1.2024.1	2	na	ficolin-1-like [Asterias rubens];fibrinogen-like protein A [Asterias rubens];ficolin-2-like isoform X2 [Asterias rubens]
mRNA.chromosome_1.2026.1	2	na	uncharacterized protein LOC113669629 [Pocillopora damicornis];uncharacterized protein LOC113669629 [Pocillopora damicornis];uncharacterized protein LOC113669629 [Pocillopora damicornis]
mRNA.chromosome_1.2027.1	3	GO:0004930;GO:0007186;GO:0016021	RYamide receptor-like [Pecten maximus];CCKAR [Mytilus coruscus]
mRNA.chromosome_1.2028.1	3	na	unnamed protein product [Mytilus coruscus];hypothetical protein AM593_03412, partial [Mytilus galloprovincialis]
mRNA.chromosome_1.2029.1	1	GO:0003677;GO:0006313;GO:0015074	PREDICTED: uncharacterized protein LOC109630516 [Paralichthys olivaceus];Transposable element Tc1 transposase [Anabarilius grahami];uncharacterized protein LOC112069662, partial [Salvelinus alpinus]
mRNA.chromosome_1.2030.1	1	na	transcription factor SPT20 homolog [Penaeus vannamei];transcription factor SPT20 homolog [Penaeus vannamei];predicted protein [Nematostella vectensis]
mRNA.chromosome_1.2031.1	0	na	na
mRNA.chromosome_1.2032.1	1	na	papilin-like isoform X6 [Mizuhopecten yessoensis];papilin-like isoform X4 [Mizuhopecten yessoensis];papilin-like isoform X3 [Mizuhopecten yessoensis]
mRNA.chromosome_1.2033.1	1	na	uncharacterized protein LOC117687094 [Crassostrea gigas];uncharacterized protein LOC111100766 [Crassostrea virginica];uncharacterized protein LOC117681062 [Crassostrea gigas]
mRNA.chromosome_1.2034.2	1	GO:0004867;GO:0005515;GO:0005576;GO:0030414	PREDICTED: papilin-like [Octopus bimaculoides];PREDICTED: papilin-like [Octopus bimaculoides];PREDICTED: papilin-like [Octopus bimaculoides]
mRNA.chromosome_1.2035.1	0	na	hypothetical protein C0Q70_13693 [Pomacea canaliculata];transcriptional adapter 2-beta-like [Pecten maximus]
mRNA.chromosome_1.2036.1	1	GO:0008270	transcriptional adapter 2-beta-like [Mizuhopecten yessoensis];Transcriptional adapter 2-beta [Mizuhopecten yessoensis];transcriptional adapter 2-beta-like [Pecten maximus]
mRNA.chromosome_1.2037.1	3	na	Putative inactive carboxylesterase 4,Juvenile hormone esterase [Mytilus coruscus];neuroligin-4, X-linked-like isoform X1 [Pomacea canaliculata]
mRNA.chromosome_1.2038.1	3	na	Putative inactive carboxylesterase 4,Juvenile hormone esterase [Mytilus coruscus]
mRNA.chromosome_1.2039.1	3	na	Putative inactive carboxylesterase 4,Juvenile hormone esterase [Mytilus coruscus]
mRNA.chromosome_1.2040.1	1	na	uncharacterized protein LOC110252344 isoform X2 [Exaiptasia diaphana];uncharacterized protein LOC110237369, partial [Exaiptasia diaphana]
mRNA.chromosome_1.2041.1	1	na	unnamed protein product [Mytilus coruscus];uncharacterized protein LOC105336703 isoform X3 [Crassostrea gigas];uncharacterized protein LOC105336703 isoform X1 [Crassostrea gigas]
mRNA.chromosome_1.2042.1	1	GO:0004672;GO:0005524;GO:0006468	MAP/microtubule affinity-regulating kinase 3-like isoform X7 [Mizuhopecten yessoensis];MAP/microtubule affinity-regulating kinase 3-like isoform X12 [Pecten maximus];MAP/microtubule affinity-regulating kinase 3-like isoform X9 [Pecten maximus]
mRNA.chromosome_1.2043.1	1	GO:0005509	EF-hand, partial [Blyttiomyces helicus];EF-hand, partial [Blyttiomyces helicus];calmodulin [Allomyces macrogynus ATCC 38327]
mRNA.chromosome_1.2044.1	1	GO:0022857;GO:0055085	hypothetical protein AM593_08731, partial [Mytilus galloprovincialis];PREDICTED: uncharacterized protein LOC107069563 [Polistes dominula]
mRNA.chromosome_1.2045.1	1	na	SLC16A14 [Mytilus coruscus];PREDICTED: uncharacterized protein LOC105459452 isoform X2 [Wasmannia auropunctata];PREDICTED: uncharacterized protein LOC105459452 isoform X3 [Wasmannia auropunctata]
mRNA.chromosome_1.2046.1	3	na	uncharacterized protein LOC114524764 [Dendronephthya gigantea];PREDICTED: uncharacterized protein CXorf38 homolog isoform X2 [Nanorana parkeri];PREDICTED: uncharacterized protein CXorf38 homolog isoform X1 [Nanorana parkeri]
mRNA.chromosome_1.2047.1	3	na	protein NLRC5-like [Acanthaster planci];uncharacterized protein LOC106172698 [Lingula anatina];NLR family CARD domain-containing protein 4-like [Branchiostoma floridae]
mRNA.chromosome_1.2049.1	3	GO:0005507	na
mRNA.chromosome_1.2050.1	3	na	na
mRNA.chromosome_1.2051.1	1	GO:0004930;GO:0007186;GO:0016021	unnamed protein product [Dimorphilus gyrociliatus];unnamed protein product [Mesocestoides corti];orphan G-protein coupled receptor 49 [Platynereis dumerilii]
mRNA.chromosome_1.2053.4	2	GO:0005507;GO:0016491;GO:0055114	HEPH [Mytilus coruscus];HEPH [Mytilus coruscus];HEPH [Mytilus coruscus]
mRNA.chromosome_1.2055.1	1	GO:0003676;GO:0008270	CNBP [Mytilus coruscus];unnamed protein product [Mytilus coruscus];uncharacterized protein LOC117340458 [Pecten maximus]
mRNA.chromosome_1.2056.1	2	GO:0005507	na
mRNA.chromosome_1.2057.1	2	na	hephaestin-like protein 1 [Pomacea canaliculata];hypothetical protein C0Q70_10326 [Pomacea canaliculata]
mRNA.chromosome_1.2058.1	2	GO:0005507;GO:0016491;GO:0055114	hephaestin-like protein-1 [Mytilus coruscus];HEPH [Mytilus coruscus]
mRNA.chromosome_1.2059.4	1	na	NPC intracellular cholesterol transporter 2-like [Crassostrea gigas];epididymal secretory protein E1 [Lingula anatina];hypothetical protein BOX15_Mlig027630g1 [Macrostomum lignano]
mRNA.chromosome_1.2060.1	0	na	na
mRNA.chromosome_1.2061.1	1	na	uncharacterized protein LOC109618360 [Crassostrea gigas]
mRNA.chromosome_1.2062.1	1	na	uncharacterized protein LOC111113144 [Crassostrea virginica];uncharacterized protein LOC111113434 isoform X1 [Crassostrea virginica]
mRNA.chromosome_1.2063.1	0	na	na
mRNA.chromosome_1.2064.1	0	na	fasciculation and elongation protein zeta-2-like [Pecten maximus]
mRNA.chromosome_1.2065.1	1	na	uncharacterized protein LOC106168895 [Lingula anatina];uncharacterized protein LOC106168895 [Lingula anatina];uncharacterized protein LOC106169135 [Lingula anatina]
mRNA.chromosome_1.2066.1	0	na	SEC61G [Mytilus coruscus];unnamed protein product [Mytilus coruscus]
mRNA.chromosome_1.2068.1	1	GO:0003676	hypothetical protein [Bos mutus];SRSF4 isoform 3, partial [Pongo abelii];PREDICTED: serine/arginine-rich splicing factor 4 isoform X3 [Mandrillus leucophaeus]
mRNA.chromosome_1.2069.1	3	GO:0016020	CSC1-like protein 2 isoform X3 [Pecten maximus];CSC1-like protein 2 isoform X3 [Mizuhopecten yessoensis]
mRNA.chromosome_1.2070.1	3	na	CSC1-like protein 2 isoform X3 [Aplysia californica];CSC1-like protein 2 isoform X1 [Aplysia californica];CSC1-like protein 2 isoform X4 [Aplysia californica]
mRNA.chromosome_1.2071.1	0	na	thioredoxin domain-containing protein 16-like [Pecten maximus];thioredoxin domain-containing protein 16 [Crassostrea gigas]
mRNA.chromosome_1.2072.1	0	na	thioredoxin domain-containing protein 16-like [Mizuhopecten yessoensis];thioredoxin domain-containing protein 16-like [Pecten maximus]
mRNA.chromosome_1.2073.2	1	GO:0005515	PPP1R13B [Mytilus coruscus];LOW QUALITY PROTEIN: apoptosis-stimulating of p53 protein 1-like [Pecten maximus];hypothetical protein EGW08_009204 [Elysia chlorotica]
mRNA.chromosome_1.2074.1	0	GO:0003676;GO:0004526;GO:0005634;GO:0008033	ribonuclease P protein subunit p20-like [Crassostrea virginica];hypothetical protein C0Q70_13413 [Pomacea canaliculata];ribonuclease P protein subunit p20-like [Crassostrea virginica]
mRNA.chromosome_1.2075.1	1	GO:0005509;GO:0005515;GO:0005525	PREDICTED: EH domain-containing protein 3-like [Biomphalaria glabrata];EH domain-containing protein 3-like [Pomacea canaliculata];hypothetical protein EGW08_003089 [Elysia chlorotica]
mRNA.chromosome_1.2077.1	1	na	protein yippee-like 5 isoform X1 [Mizuhopecten yessoensis];protein yippee-like 5 [Crassostrea gigas]
mRNA.chromosome_1.2078.1	1	GO:0005509	na
mRNA.chromosome_1.2079.1	0	na	NADH dehydrogenase (ubiquinone) complex I, assembly factor 6 [Aplysia californica];NADH dehydrogenase (ubiquinone) complex I, assembly factor 6-like [Mizuhopecten yessoensis];PREDICTED: NADH dehydrogenase (ubiquinone) complex I, assembly factor 6-like [Saccoglossus kowalevskii]
mRNA.chromosome_1.2080.1	0	na	hypothetical protein G6O67_004679 [Ophiocordyceps sinensis];Uncharacterised protein [Streptococcus pneumoniae];Uncharacterised protein [Mycobacteroides abscessus subsp. abscessus]
mRNA.chromosome_1.2081.1	3	GO:0005515	usherin-like [Mizuhopecten yessoensis];usherin-like [Mizuhopecten yessoensis];usherin-like [Mizuhopecten yessoensis]
mRNA.chromosome_1.2082.1	3	GO:0005515	hypothetical protein KP79_PYT10495 [Mizuhopecten yessoensis];hypothetical protein KP79_PYT10495 [Mizuhopecten yessoensis];hypothetical protein KP79_PYT10495 [Mizuhopecten yessoensis]
mRNA.chromosome_1.2083.1	3	GO:0005515	hypothetical protein KP79_PYT10495 [Mizuhopecten yessoensis];hypothetical protein KP79_PYT10495 [Mizuhopecten yessoensis];hypothetical protein KP79_PYT10495 [Mizuhopecten yessoensis]
mRNA.chromosome_1.2085.1	0	GO:0005515	usherin-like [Pecten maximus];usherin-like [Pecten maximus];usherin [Aplysia californica]
mRNA.chromosome_1.2087.1	3	GO:0005515	hypothetical protein KP79_PYT10495 [Mizuhopecten yessoensis];hypothetical protein KP79_PYT10495 [Mizuhopecten yessoensis];hypothetical protein KP79_PYT10495 [Mizuhopecten yessoensis]
mRNA.chromosome_1.2089.1	3	GO:0005515	usherin-like [Mizuhopecten yessoensis];usherin-like [Mizuhopecten yessoensis];usherin-like [Mizuhopecten yessoensis]
mRNA.chromosome_1.2090.1	0	na	protein amnionless-like isoform X2 [Crassostrea gigas];protein amnionless-like isoform X1 [Crassostrea gigas]
mRNA.chromosome_1.2091.2	1	GO:0016192	Protein cornichon-like [Mizuhopecten yessoensis];protein cornichon-like [Centruroides sculpturatus]
mRNA.chromosome_1.2092.1	1	na	unnamed protein product [Mytilus coruscus];unnamed protein product [Mytilus coruscus];unnamed protein product [Mytilus coruscus]
mRNA.chromosome_1.2094.1	1	GO:0055114	retinol dehydrogenase 14-like [Pecten maximus];retinol dehydrogenase 14 [Aplysia californica]
mRNA.chromosome_1.2095.1	1	GO:0003824	delta(3,5)-Delta(2,4)-dienoyl-CoA isomerase, mitochondrial-like [Crassostrea gigas];delta(3,5)-Delta(2,4)-dienoyl-CoA isomerase, mitochondrial-like [Pomacea canaliculata];hypothetical protein C0Q70_13202 [Pomacea canaliculata]
mRNA.chromosome_1.2096.1	1	GO:0005506;GO:0016491;GO:0016705;GO:0031418;GO:0055114	egl nine homolog 1-like isoform X1 [Pecten maximus];egl nine homolog 1-like [Crassostrea virginica]
mRNA.chromosome_1.2097.1	3	GO:0005515	kelch-like protein 40 [Crassostrea gigas];speckle-type POZ protein-like [Pocillopora damicornis];uncharacterized protein LOC105328222 [Crassostrea gigas]
mRNA.chromosome_1.2098.1	3	GO:0005515	kelch-like protein 30 [Orbicella faveolata];speckle-type POZ protein-like [Pocillopora damicornis];Ectoderm-neural cortex protein 1 [Stylophora pistillata]
mRNA.chromosome_1.2100.1	3	GO:0005515	uncharacterized protein LOC114967701 [Acropora millepora];hypothetical protein CAPTEDRAFT_192565 [Capitella teleta]
mRNA.chromosome_1.2101.1	1	na	unnamed protein product [Mytilus coruscus];unnamed protein product [Mytilus coruscus];LOW QUALITY PROTEIN: uncharacterized protein LOC117321204 [Pecten maximus]
mRNA.chromosome_1.2102.1	0	na	hypothetical protein KP79_PYT09357 [Mizuhopecten yessoensis];uncharacterized protein C2orf61-like isoform X1 [Mizuhopecten yessoensis];uncharacterized protein C2orf61-like isoform X3 [Mizuhopecten yessoensis]
mRNA.chromosome_1.2103.1	1	na	PREDICTED: uncharacterized protein LOC106870548 [Octopus bimaculoides]
mRNA.chromosome_1.2104.1	2	GO:0007160	ependymin related protein-1 precursor [Ruditapes philippinarum];mammalian ependymin-related protein 1-like [Pecten maximus]
mRNA.chromosome_1.2105.1	1	na	unnamed protein product [Mytilus coruscus];uncharacterized protein LOC117691033 [Crassostrea gigas];uncharacterized protein LOC109618357 [Crassostrea gigas]
mRNA.chromosome_1.2106.2	3	GO:0005509;GO:0005576;GO:0007160	ependymin related protein-1 precursor [Ruditapes philippinarum];mammalian ependymin-related protein 1-like [Pecten maximus];mammalian ependymin-related protein 1-like [Crassostrea virginica]
mRNA.chromosome_1.2107.2	3	GO:0005509;GO:0005576;GO:0007160	ependymin related protein-1 [Ruditapes philippinarum];ependymin related protein-1 [Ruditapes philippinarum];ependymin related protein-1 precursor [Ruditapes philippinarum]
mRNA.chromosome_1.2108.1	1	na	putative nuclease HARBI1 [Apostichopus japonicus];hypothetical protein DSY80_04230 [Desulfocapsa sp.];putative nuclease HARBI1 [Lingula anatina]
mRNA.chromosome_1.2109.1	1	na	unnamed protein product [Mytilus coruscus];unnamed protein product [Mytilus coruscus];unnamed protein product [Mytilus coruscus]
mRNA.chromosome_1.2110.2	2	na	mucolipin-3-like [Crassostrea virginica];mucolipin-3 isoform X3 [Octopus vulgaris]
mRNA.chromosome_1.2111.1	2	na	LOW QUALITY PROTEIN: uncharacterized protein LOC117895401 [Drosophila subobscura];mucolipin-3-like [Stegodyphus dumicola];mucolipin 1 [Myotis myotis]
mRNA.chromosome_1.2110.3	2	na	mucolipin-3-like [Mizuhopecten yessoensis];mucolipin-3-like [Pecten maximus];mucolipin-3 isoform X2 [Crassostrea gigas]
mRNA.chromosome_1.2112.1	3	GO:0005216;GO:0006811;GO:0016020;GO:0055085	mucolipin-3-like [Dermatophagoides pteronyssinus];LOW QUALITY PROTEIN: uncharacterized protein LOC117895401 [Drosophila subobscura];PREDICTED: mucolipin-3 [Drosophila ficusphila]
mRNA.chromosome_1.2113.2	3	na	mucolipin-3-like isoform X4 [Mizuhopecten yessoensis];mucolipin-3-like isoform X2 [Mizuhopecten yessoensis];mucolipin-3 isoform X2 [Octopus vulgaris]
mRNA.chromosome_1.2115.1	3	na	mucolipin-3-like [Stegodyphus dumicola];mucolipin-3 [Tetranychus urticae]
mRNA.chromosome_1.2117.1	0	na	tenascin-like [Pomacea canaliculata];tenascin-like [Pomacea canaliculata];tenascin-like [Pomacea canaliculata]
mRNA.chromosome_1.2118.1	1	GO:0005515	uncharacterized protein LOC117688985 [Crassostrea gigas];speckle-type POZ protein-like [Pocillopora damicornis]
mRNA.chromosome_1.2119.1	1	na	uncharacterized protein LOC117315720 [Pecten maximus]
mRNA.chromosome_1.2120.1	1	GO:0005509	calmodulin-beta isoform X1 [Crassostrea gigas];calmodulin-beta isoform X2 [Crassostrea gigas];neo-calmodulin-like isoform X2 [Pecten maximus]
mRNA.chromosome_1.2121.1	1	GO:0003677;GO:0006310;GO:0015074	unnamed protein product [Mytilus coruscus];uncharacterized protein LOC106159150 [Lingula anatina]
mRNA.chromosome_1.2122.1	2	GO:0004867	papilin-like isoform X5 [Pelodiscus sinensis];papilin-like isoform X5 [Pelodiscus sinensis];papilin-like isoform X5 [Pelodiscus sinensis]
mRNA.chromosome_1.2126.1	1	GO:0000723;GO:0003678;GO:0006281	PIF1 [Mytilus coruscus];ATP-dependent DNA helicase PIF1-like [Crassostrea gigas];PIF1 [Mytilus coruscus]
mRNA.chromosome_1.2127.1	1	na	hypothetical protein KP79_PYT24941 [Mizuhopecten yessoensis];unnamed protein product [Mytilus coruscus];unnamed protein product [Mytilus coruscus]
mRNA.chromosome_1.2129.4	2	GO:0004867;GO:0005576;GO:0030414	papilin-like isoform X6 [Pelodiscus sinensis];papilin-like isoform X6 [Pelodiscus sinensis];papilin-like isoform X6 [Pelodiscus sinensis]
mRNA.chromosome_1.2135.1	0	GO:0005515	na
mRNA.chromosome_1.2136.1	1	GO:0005515	na
mRNA.chromosome_1.2137.1	1	na	PIF1 [Mytilus coruscus];PIF1 [Mytilus coruscus];uncharacterized protein LOC110460113 [Mizuhopecten yessoensis]
mRNA.chromosome_1.2138.1	1	na	uncharacterized protein LOC117315720 [Pecten maximus];unnamed protein product [Mytilus coruscus]
mRNA.chromosome_1.2139.1	1	na	putative nuclease HARBI1 [Crassostrea virginica];putative nuclease HARBI1 [Crassostrea virginica];putative nuclease HARBI1 [Crassostrea virginica]
mRNA.chromosome_1.2140.1	1	na	putative nuclease HARBI1 [Pecten maximus];putative nuclease HARBI1 [Pecten maximus];putative nuclease HARBI1 [Pecten maximus]
mRNA.chromosome_1.2141.1	0	na	putative nuclease HARBI1 [Asterias rubens];putative nuclease HARBI1 [Crassostrea virginica];putative nuclease HARBI1 [Crassostrea virginica]
mRNA.chromosome_1.2142.1	2	na	carbonic anhydrase, partial [Archivesica packardana];carbonic anhydrase, partial [Archivesica packardana];carbonic anhydrase [Archivesica packardana]
mRNA.chromosome_1.2143.1	1	na	uncharacterized protein LOC117681611 [Crassostrea gigas];uncharacterized protein LOC116293770 [Actinia tenebrosa]
mRNA.chromosome_1.2145.1	3	na	carbonic anhydrase, partial [Archivesica packardana];carbonic anhydrase, partial [Archivesica packardana];carbonic anhydrase [Archivesica packardana]
mRNA.chromosome_1.2146.1	3	na	carbonic anhydrase, partial [Archivesica packardana];carbonic anhydrase, partial [Archivesica packardana];carbonic anhydrase [Archivesica packardana]
mRNA.chromosome_1.2149.1	1	GO:0005576;GO:0030414	WAP four-disulfide core domain protein 18, partial [Varanus komodoensis];WAP four-disulfide core domain protein 18-like [Carassius auratus];WAP four-disulfide core domain protein 18-like [Carassius auratus]
mRNA.chromosome_1.2150.1	3	na	carbonic anhydrase [Archivesica packardana];carbonic anhydrase [Archivesica packardana]
mRNA.chromosome_1.2152.1	3	na	carbonic anhydrase [Archivesica packardana];carbonic anhydrase [Ruditapes philippinarum];carbonic anhydrase [Archivesica packardana]
mRNA.chromosome_1.2153.1	3	na	receptor-type tyrosine-protein phosphatase gamma-like [Pecten maximus];carbonic anhydrase [Archivesica packardana]
mRNA.chromosome_1.2154.1	3	na	carbonic anhydrase [Archivesica packardana];carbonic anhydrase [Ruditapes philippinarum];carbonic anhydrase, partial [Archivesica packardana]
mRNA.chromosome_1.2155.1	3	na	carbonic anhydrase [Archivesica packardana];carbonic anhydrase [Archivesica packardana];carbonic anhydrase [Ruditapes philippinarum]
mRNA.chromosome_1.2156.1	0	na	na
mRNA.chromosome_1.2157.1	3	na	na
mRNA.chromosome_1.2158.1	3	na	prestalk D11 protein-like [Pecten maximus];kielin/chordin-like protein [Mizuhopecten yessoensis];zonadhesin-like isoform X7 [Branchiostoma floridae]
mRNA.chromosome_1.2159.1	1	na	unnamed protein product [Mytilus coruscus];unnamed protein product [Mytilus coruscus]
mRNA.chromosome_1.2160.1	1	na	uncharacterized protein LOC110464719 [Mizuhopecten yessoensis];uncharacterized protein LOC110462369 [Mizuhopecten yessoensis];uncharacterized protein LOC110440231 [Mizuhopecten yessoensis]
mRNA.chromosome_1.2161.1	1	na	uncharacterized protein LOC110462369 [Mizuhopecten yessoensis];uncharacterized protein LOC110464719 [Mizuhopecten yessoensis];uncharacterized protein LOC110440231 [Mizuhopecten yessoensis]
mRNA.chromosome_1.2162.1	0	na	apoptosis regulatory protein Siva-like [Crassostrea virginica];apoptosis regulatory protein Siva-like [Crassostrea virginica]
mRNA.chromosome_1.2163.2	0	GO:0005515	CEP170 [Mytilus coruscus];centrosomal protein of 170 kDa-like isoform X7 [Crassostrea virginica];centrosomal protein of 170 kDa-like isoform X7 [Crassostrea virginica]
mRNA.chromosome_1.2164.2	1	GO:0005813;GO:0007098	serologically defined colon cancer antigen 8 homolog [Pecten maximus];serologically defined colon cancer antigen 8 homolog [Crassostrea virginica]
mRNA.chromosome_1.2165.1	0	GO:0005515	hypothetical protein C0Q70_13710 [Pomacea canaliculata];cysteine-rich motor neuron 1 protein-like isoform X2 [Pomacea canaliculata];cysteine-rich motor neuron 1 protein-like isoform X1 [Pomacea canaliculata]
mRNA.chromosome_1.2166.1	0	GO:0046982	DNA polymerase epsilon subunit 4-like [Pecten maximus];DNA polymerase epsilon subunit 4-like [Crassostrea virginica]
mRNA.chromosome_1.2167.2	1	GO:0005515	alpha-(1,6)-fucosyltransferase isoform X1 [Crassostrea gigas]
mRNA.chromosome_1.2169.1	1	na	hypothetical protein OCBIM_22038333mg, partial [Octopus bimaculoides];hypothetical protein OCBIM_22034967mg, partial [Octopus bimaculoides]
mRNA.chromosome_1.2171.1	1	na	PREDICTED: zinc finger MYM-type protein 2-like [Branchiostoma belcheri];unnamed protein product [Mytilus coruscus];unnamed protein product [Mytilus coruscus]
mRNA.chromosome_1.2172.1	0	na	unnamed protein product [Mytilus coruscus]
mRNA.chromosome_1.2173.1	1	GO:0016021	neuropeptide FF receptor 2-like [Pecten maximus];orexin receptor type 1-like [Mizuhopecten yessoensis]
mRNA.chromosome_1.2175.1	1	GO:0004930;GO:0007186;GO:0016021	LOW QUALITY PROTEIN: QRFP-like peptide receptor [Pomacea canaliculata];orphan G-protein coupled receptor 38 [Platynereis dumerilii];NPFFR2 [Mytilus coruscus]
mRNA.chromosome_1.2177.1	0	na	unnamed protein product [Mytilus coruscus];unnamed protein product [Mytilus coruscus];unnamed protein product [Mytilus coruscus]
mRNA.chromosome_1.2178.2	1	GO:0005515	protein sel-1 homolog 1 isoform X5 [Crassostrea gigas];protein sel-1 homolog 1 isoform X2 [Crassostrea gigas];protein sel-1 homolog 1 isoform X4 [Crassostrea gigas]
mRNA.chromosome_1.2179.1	1	GO:0003924;GO:0005525;GO:0007264	rho-related GTP-binding protein RhoJ [Crassostrea gigas];rho-related GTP-binding protein RhoJ-like [Crassostrea virginica]
mRNA.chromosome_1.2180.1	2	na	hypothetical protein KP79_PYT09928 [Mizuhopecten yessoensis];uncharacterized protein LOC117688926 [Crassostrea gigas];PREDICTED: uncharacterized protein LOC106056835 [Biomphalaria glabrata]
mRNA.chromosome_1.2181.1	1	na	na
mRNA.chromosome_1.2182.1	3	na	hypothetical protein KP79_PYT09928 [Mizuhopecten yessoensis];uncharacterized protein LOC117688926 [Crassostrea gigas];uncharacterized protein LOC106156636 [Lingula anatina]
mRNA.chromosome_1.2183.1	3	na	uncharacterized protein LOC117688926 [Crassostrea gigas];hypothetical protein KP79_PYT09928 [Mizuhopecten yessoensis];uncharacterized protein LOC106156636 [Lingula anatina]
mRNA.chromosome_1.2185.1	0	GO:0004721;GO:0004725	cyclin-dependent kinase inhibitor 3 [Crassostrea gigas];LOW QUALITY PROTEIN: cyclin-dependent kinase inhibitor 3-like [Crassostrea virginica]
mRNA.chromosome_1.2186.1	1	GO:0004672;GO:0005524;GO:0006468	unnamed protein product [Mytilus coruscus];unnamed protein product [Mytilus coruscus]
mRNA.chromosome_1.2188.1	2	na	hypothetical protein KP79_PYT19784 [Mizuhopecten yessoensis];hypothetical protein KP79_PYT22852 [Mizuhopecten yessoensis];hypothetical protein XELAEV_18003365mg [Xenopus laevis]
mRNA.chromosome_1.2189.1	1	GO:0005515	unnamed protein product [Mytilus coruscus];unnamed protein product [Mytilus coruscus];unnamed protein product [Mytilus coruscus]
mRNA.chromosome_1.2190.1	2	na	unnamed protein product [Mytilus coruscus];uncharacterized protein LOC117687823 isoform X1 [Crassostrea gigas];uncharacterized protein LOC117689615 isoform X2 [Crassostrea gigas]
mRNA.chromosome_1.2192.1	1	GO:0008083	BMP2 [Meretrix meretrix];bone morphogenetic protein 2 [Sinonovacula constricta];dpp protein [Crassostrea gigas]
mRNA.chromosome_1.2193.1	0	na	na
mRNA.chromosome_1.2194.1	0	na	na
mRNA.chromosome_1.2195.1	0	na	hypothetical protein [Bacillus sp. FJAT-27445];hypothetical protein [Bacillus sp. FJAT-27445];hypothetical protein [Bacillus sp. FJAT-27445]
mRNA.chromosome_1.2196.1	1	GO:0004672;GO:0004713;GO:0005524;GO:0006468	LOW QUALITY PROTEIN: uncharacterized protein LOC111129309 [Crassostrea virginica];ephrin type-A receptor 3-like [Pecten maximus]
mRNA.chromosome_1.2197.1	0	na	hypothetical protein KP79_PYT10185 [Mizuhopecten yessoensis];uncharacterized protein LOC110459191 [Mizuhopecten yessoensis];ephrin type-A receptor 3-like [Pecten maximus]
mRNA.chromosome_1.2198.1	1	GO:0005515	synaptojanin-2-binding protein [Crassostrea ariakensis];synaptojanin-2-binding protein-like [Ciona intestinalis]
mRNA.chromosome_1.2199.2	0	GO:0005515	uncharacterized protein C19orf47-like isoform X1 [Pecten maximus];uncharacterized protein C19orf47-like isoform X2 [Pecten maximus]
mRNA.chromosome_1.2200.1	0	GO:0003779	uncharacterized protein LOC112571189 isoform X2 [Pomacea canaliculata];uncharacterized protein LOC106170429 isoform X2 [Lingula anatina]
mRNA.chromosome_1.2201.1	0	na	inositol-tetrakisphosphate 1-kinase-like [Pomacea canaliculata];inositol-tetrakisphosphate 1-kinase [Aplysia californica];inositol-tetrakisphosphate 1-kinase-like [Crassostrea virginica]
mRNA.chromosome_1.2202.1	0	na	uncharacterized protein LOC117324341 isoform X1 [Pecten maximus];uncharacterized protein LOC105320393 [Crassostrea gigas]
mRNA.chromosome_1.2203.1	0	GO:0004622;GO:0006629;GO:0046470	Patatin-like phospholipase domain-containing protein 7 [Mizuhopecten yessoensis];patatin-like phospholipase domain-containing protein 7 isoform X5 [Mizuhopecten yessoensis];patatin-like phospholipase domain-containing protein 7 isoform X3 [Mizuhopecten yessoensis]
mRNA.chromosome_1.2204.1	1	GO:0003700;GO:0006355;GO:0008270;GO:0043565	uncharacterized protein LOC117323546 isoform X2 [Pecten maximus];uncharacterized protein LOC117323546 isoform X2 [Pecten maximus];uncharacterized protein LOC117323546 isoform X2 [Pecten maximus]
mRNA.chromosome_1.2205.1	1	GO:0005737;GO:0045765	tubulinyl-Tyr carboxypeptidase 2-like isoform X2 [Pecten maximus];tubulinyl-Tyr carboxypeptidase 2 isoform X2 [Crassostrea gigas]
mRNA.chromosome_1.2206.2	1	GO:0007186;GO:0035556	regulator of G-protein signaling 7-like isoform X1 [Pomacea canaliculata];regulator of G-protein signaling 7-like isoform X3 [Pomacea canaliculata];regulator of G-protein signaling 7-like isoform X1 [Pecten maximus]
mRNA.chromosome_1.2207.1	1	GO:0005515	leucine-rich repeat-containing protein 74B-like [Crassostrea virginica];hypothetical protein KP79_PYT10129 [Mizuhopecten yessoensis];leucine-rich repeat-containing protein 74B [Crassostrea gigas]
mRNA.chromosome_1.2208.1	0	na	PREDICTED: ATP synthase subunit s-like protein [Biomphalaria glabrata];conserved hypothetical protein [Ixodes scapularis];distal membrane-arm assembly complex protein 2 [Ixodes scapularis]
mRNA.chromosome_1.2209.2	2	GO:0008270;GO:0016491;GO:0055114	SORD [Mytilus coruscus]
mRNA.chromosome_1.2210.1	1	GO:0016788	hypothetical protein KP79_PYT14982 [Mizuhopecten yessoensis];hypothetical protein KP79_PYT06978 [Mizuhopecten yessoensis];uncharacterized protein LOC110055872 [Orbicella faveolata]
mRNA.chromosome_1.2212.1	1	GO:0015074	uncharacterized protein LOC117341025 isoform X3 [Pecten maximus];uncharacterized protein LOC117341025 isoform X2 [Pecten maximus];uncharacterized protein LOC111119290 isoform X4 [Crassostrea virginica]
mRNA.chromosome_1.2209.5	3	GO:0008270;GO:0016491;GO:0055114	SORD [Mytilus coruscus]
mRNA.chromosome_1.2209.7	3	GO:0008270;GO:0016491;GO:0055114	SORD [Mytilus coruscus]
mRNA.chromosome_1.2213.2	1	GO:0003824;GO:0005975	probable maltase [Pecten maximus];Alpha-glucosidase,Probable oligo-1,6-glucosidase 3 [Mytilus coruscus];neutral and basic amino acid transport protein rBAT-like [Crassostrea virginica]
mRNA.chromosome_1.2214.1	1	na	unnamed protein product [Mytilus coruscus];unnamed protein product [Mytilus coruscus];unnamed protein product [Mytilus coruscus]
mRNA.chromosome_1.2215.1	0	na	unnamed protein product [Mytilus coruscus];unnamed protein product [Mytilus coruscus];unnamed protein product [Mytilus coruscus]
mRNA.chromosome_1.2216.4	0	GO:0016491;GO:0055114	nucleic acid dioxygenase ALKBH1-like [Pecten maximus];ALKBH1 [Mytilus coruscus];nucleic acid dioxygenase ALKBH1 [Crassostrea gigas]
mRNA.chromosome_1.2217.1	0	GO:0003676	heterogeneous nuclear ribonucleoprotein A/B-like isoform X1 [Gadus morhua];PREDICTED: heterogeneous nuclear ribonucleoprotein D0-like isoform X4 [Callorhinchus milii];PREDICTED: heterogeneous nuclear ribonucleoprotein A/B-like isoform X3 [Callorhinchus milii]
mRNA.chromosome_1.2218.1	1	na	uncharacterized protein LOC117323459 [Pecten maximus]
mRNA.chromosome_1.2219.1	1	GO:0003950	TRPT1 [Mytilus coruscus];uncharacterized protein LOC105317941 isoform X7 [Crassostrea gigas]
mRNA.chromosome_1.2220.1	0	na	uncharacterized protein LOC110461435 [Mizuhopecten yessoensis];crt homolog 2-like [Pecten maximus];uncharacterized protein LOC105319829 isoform X2 [Crassostrea gigas]
mRNA.chromosome_1.2221.1	1	na	actin-related protein 10-like [Crassostrea gigas];protein phosphatase 1 regulatory subunit 37-like [Crassostrea virginica];uncharacterized protein LOC110442584 [Mizuhopecten yessoensis]
mRNA.chromosome_1.2222.1	1	GO:0003824;GO:0004559;GO:0005975;GO:0006013;GO:0030246	alpha-mannosidase 2-like isoform X1 [Mizuhopecten yessoensis]
mRNA.chromosome_1.2223.1	1	GO:0030246	na
mRNA.chromosome_1.2224.1	1	GO:0004842	LOW QUALITY PROTEIN: G2/M phase-specific E3 ubiquitin-protein ligase-like [Crassostrea virginica];uncharacterized protein LOC105340728 isoform X2 [Crassostrea gigas];uncharacterized protein LOC105340728 isoform X1 [Crassostrea gigas]
mRNA.chromosome_1.2225.1	1	GO:0055114	SORD [Mytilus coruscus]
mRNA.chromosome_1.2226.1	0	na	zinc finger MYM-type protein 1-like [Crassostrea gigas]
mRNA.chromosome_1.2227.1	1	na	unnamed protein product [Mytilus coruscus];unnamed protein product [Mytilus coruscus];unnamed protein product [Mytilus coruscus]
mRNA.chromosome_1.2228.1	1	na	unnamed protein product [Mytilus coruscus];unnamed protein product [Mytilus coruscus]
mRNA.chromosome_1.2229.1	1	na	period circadian protein-like [Oncorhynchus kisutch];period circadian protein-like [Oncorhynchus kisutch];period circadian protein-like [Oncorhynchus kisutch]
mRNA.chromosome_1.2230.1	1	GO:0003677;GO:0006310;GO:0015074	uncharacterized protein LOC114964534 [Acropora millepora];uncharacterized protein LOC114964534 [Acropora millepora];hypothetical protein AWC38_SpisGene21529 [Stylophora pistillata]
mRNA.chromosome_1.2231.1	1	na	uncharacterized protein LOC117681799 [Crassostrea gigas];uncharacterized protein LOC109620803 [Crassostrea gigas];zinc finger MYM-type protein 2-like [Crassostrea gigas]
mRNA.chromosome_1.2233.1	1	na	uncharacterized protein LOC115331523 [Ixodes scapularis];uncharacterized protein LOC115329769 [Ixodes scapularis];uncharacterized protein LOC115329186 [Ixodes scapularis]
mRNA.chromosome_1.2234.1	1	na	uncharacterized protein LOC105343255 [Crassostrea gigas];uncharacterized protein LOC111128855 [Crassostrea virginica]
mRNA.chromosome_1.2235.1	1	na	hypothetical protein CAPTEDRAFT_217367, partial [Capitella teleta];hypothetical protein CAPTEDRAFT_212883, partial [Capitella teleta];uncharacterized protein LOC117684392 [Crassostrea gigas]
mRNA.chromosome_1.2236.1	1	na	hypothetical protein AM593_00632, partial [Mytilus galloprovincialis];unnamed protein product [Mytilus coruscus]
mRNA.chromosome_1.2237.1	1	GO:0055114	FAD-linked sulfhydryl oxidase ALR [Chelonia mydas];FAD-linked sulfhydryl oxidase ALR [Chelonia mydas]
mRNA.chromosome_1.2238.1	1	na	uncharacterized protein LOC114530967 [Dendronephthya gigantea]
mRNA.chromosome_1.2239.1	1	na	uncharacterized protein LOC114971367 [Acropora millepora];unnamed protein product [Mytilus coruscus];unnamed protein product [Mytilus coruscus]
mRNA.chromosome_1.2241.1	1	na	uncharacterized protein LOC111113295 isoform X2 [Crassostrea virginica];uncharacterized protein LOC111136951 [Crassostrea virginica];uncharacterized protein LOC111134330 [Crassostrea virginica]
mRNA.chromosome_1.2243.1	1	na	unnamed protein product [Mytilus coruscus];unnamed protein product [Mytilus coruscus];unnamed protein product [Mytilus coruscus]
mRNA.chromosome_1.2246.1	1	na	hypothetical protein KP79_PYT16359 [Mizuhopecten yessoensis];hypothetical protein [Bathymodiolus brooksi thiotrophic gill symbiont]
mRNA.chromosome_1.2247.1	3	GO:0055114	DCXR [Mytilus coruscus];DCXR [Mytilus coruscus];L-xylulose reductase [Athalia rosae]
mRNA.chromosome_1.2249.1	3	GO:0055114	DCXR [Mytilus coruscus];DCXR [Mytilus coruscus];L-xylulose reductase [Athalia rosae]
mRNA.chromosome_1.2251.1	3	GO:0055114	DCXR [Mytilus coruscus];L-xylulose reductase [Sus scrofa];DCXR [Mytilus coruscus]
mRNA.chromosome_1.2252.1	1	GO:0007166;GO:0007186;GO:0016021	adhesion G protein-coupled receptor L4-like [Pecten maximus];latrophilin receptor-like protein A [Mizuhopecten yessoensis];unnamed protein product [Mytilus coruscus]
mRNA.chromosome_1.2254.1	1	GO:0016021	PREDICTED: elongation of very long chain fatty acids protein AAEL008004-like [Biomphalaria glabrata];elongation of very long chain fatty acids protein 7 [Chanos chanos]
mRNA.chromosome_1.2255.1	0	na	protein FAM161B-like [Pecten maximus];protein FAM161A-like [Crassostrea virginica]
mRNA.chromosome_1.2257.3	0	GO:0004497;GO:0006744;GO:0016709;GO:0050660;GO:0055114;GO:0071949	ubiquinone biosynthesis monooxygenase COQ6, mitochondrial-like [Pecten maximus];ubiquinone biosynthesis monooxygenase COQ6, mitochondrial-like [Crassostrea virginica];ubiquinone biosynthesis monooxygenase COQ6, mitochondrial [Crassostrea gigas]
mRNA.chromosome_1.2258.1	1	GO:0005524	TPR repeat-containing protein DDB_G0287407-like [Crassostrea virginica];TPR repeat-containing protein DDB_G0287407 [Crassostrea gigas];TPR repeat-containing protein DDB_G0287407-like [Mizuhopecten yessoensis]
mRNA.chromosome_1.2259.1	1	GO:0005515	NPHP3 [Mytilus coruscus];uncharacterized protein LOC114521895 [Dendronephthya gigantea];PREDICTED: TPR repeat-containing protein DDB_G0287407-like isoform X1 [Biomphalaria glabrata]
mRNA.chromosome_1.2260.1	0	GO:0003676;GO:0006139	S1 RNA-binding domain-containing protein 1 isoform X3 [Rousettus aegyptiacus];S1 RNA-binding domain-containing protein 1 isoform X2 [Molossus molossus];S1 RNA-binding domain-containing protein 1 [Mytilus coruscus]
mRNA.chromosome_1.2262.2	1	GO:0003913;GO:0006281	cryptochrome DASH-like [Pecten maximus];eIF-2-alpha kinase GCN2-like [Crassostrea virginica]
mRNA.chromosome_1.2263.1	3	GO:0016409	palmitoyltransferase ZDHHC22-like isoform X1 [Mizuhopecten yessoensis];probable protein S-acyltransferase 6 isoform X1 [Pecten maximus];probable protein S-acyltransferase 6 isoform X2 [Pecten maximus]
mRNA.chromosome_1.2265.1	3	GO:0016409	probable protein S-acyltransferase 6 isoform X2 [Pecten maximus];probable protein S-acyltransferase 6 isoform X1 [Pecten maximus];probable protein S-acyltransferase 6 isoform X2 [Pecten maximus]
mRNA.chromosome_1.2266.1	3	na	na
mRNA.chromosome_1.2267.1	3	GO:0016409	palmitoyltransferase ZDHHC22-like isoform X1 [Mizuhopecten yessoensis];probable protein S-acyltransferase 6 isoform X1 [Pecten maximus];probable protein S-acyltransferase 6 isoform X2 [Pecten maximus]
mRNA.chromosome_1.2268.1	0	na	na
mRNA.chromosome_1.2269.1	0	na	unnamed protein product [Mytilus coruscus];mis18-binding protein 1 isoform X3 [Crassostrea gigas];mis18-binding protein 1 isoform X2 [Crassostrea gigas]
mRNA.chromosome_1.2270.1	0	na	unnamed protein product [Mytilus coruscus];unnamed protein product [Mytilus coruscus];mis18-binding protein 1-like [Pecten maximus]
mRNA.chromosome_1.2271.1	0	GO:0003677;GO:0008270	AN1-type zinc finger protein 3 [Crassostrea gigas];AN1-type zinc finger protein 3-like [Crassostrea virginica];AN1-type zinc finger protein 3-like [Pecten maximus]
mRNA.chromosome_1.2272.1	1	GO:0003755	peptidyl-prolyl cis-trans isomerase FKBP2 [Chanos chanos];peptidyl-prolyl cis-trans isomerase FKBP2-like [Lingula anatina];Peptidyl-prolyl cis-trans isomerase FKBP2 [Bagarius yarrelli]
mRNA.chromosome_1.2273.6	0	na	HEAT repeat-containing protein 5B-like isoform X3 [Pecten maximus];HEAT repeat-containing protein 5B-like isoform X1 [Pecten maximus];HEAT repeat-containing protein 5B-like isoform X1 [Mizuhopecten yessoensis]
mRNA.chromosome_1.2274.1	0	na	hypothetical protein KP79_PYT10004 [Mizuhopecten yessoensis];protein SPATA45 homolog [Mizuhopecten yessoensis]
mRNA.chromosome_1.2275.1	1	GO:0005515	MAGUK p55 subfamily member 5-like isoform X2 [Pecten maximus];MAGUK p55 subfamily member 5-like isoform X1 [Pecten maximus];MAGUK p55 subfamily member 5 isoform X2 [Crassostrea gigas]
mRNA.chromosome_1.2276.1	0	na	male-enhanced antigen 1-like [Crassostrea virginica];male-enhanced antigen 1-like [Crassostrea virginica]
mRNA.chromosome_1.2278.1	1	GO:0006355	hypothetical protein CAPTEDRAFT_70959, partial [Capitella teleta];homeobox protein MSH-D-like [Aplysia californica];DgyrCDS11408 [Dimorphilus gyrociliatus]
mRNA.chromosome_1.2279.1	0	na	hypothetical protein C0Q70_14084 [Pomacea canaliculata];39S ribosomal protein L48, mitochondrial isoform X2 [Aplysia californica]
mRNA.chromosome_1.2280.1	3	GO:0005509	uncharacterized protein LOC5513291 isoform X1 [Nematostella vectensis];uncharacterized protein LOC5513291 isoform X1 [Nematostella vectensis];uncharacterized protein LOC5513291 isoform X1 [Nematostella vectensis]
mRNA.chromosome_1.2281.1	3	GO:0005509;GO:0016020	fibropellin-1-like [Branchiostoma floridae];fibropellin-1-like [Branchiostoma floridae];fibropellin-1-like [Branchiostoma floridae]
mRNA.chromosome_1.2282.1	1	na	unnamed protein product [Mytilus coruscus];unnamed protein product [Mytilus coruscus]
mRNA.chromosome_1.2283.1	1	GO:0000981;GO:0003677;GO:0006355	VSX2 [Mytilus coruscus];visual system homeobox 2-like isoform X1 [Mizuhopecten yessoensis]
mRNA.chromosome_1.2284.1	3	na	na
mRNA.chromosome_1.2285.1	3	na	na
mRNA.chromosome_1.2286.1	0	na	hypothetical protein C0Q70_13690 [Pomacea canaliculata];hypothetical protein C0Q70_13690 [Pomacea canaliculata]
mRNA.chromosome_1.2287.1	0	GO:0003824	PLD3_4 [Mytilus coruscus];phospholipase D3-like [Crassostrea virginica];PLD3_4 [Mytilus coruscus]
mRNA.chromosome_1.2288.1	1	na	uncharacterized protein LOC111109463 [Crassostrea virginica];uncharacterized protein LOC105317254 [Crassostrea gigas]
mRNA.chromosome_1.2289.1	0	GO:0004371;GO:0006071	triokinase/FMN cyclase-like [Branchiostoma floridae];LOW QUALITY PROTEIN: triokinase/FMN cyclase-like [Crassostrea virginica]
mRNA.chromosome_1.2290.1	0	GO:0004371;GO:0006071	triokinase/FMN cyclase-like isoform X2 [Pecten maximus];triokinase/FMN cyclase-like isoform X1 [Pecten maximus];triokinase/FMN cyclase-like isoform X2 [Mizuhopecten yessoensis]
mRNA.chromosome_1.2291.1	1	GO:0007165;GO:0019888	serine/threonine-protein phosphatase 2A 56 kDa regulatory subunit alpha isoform-like [Crassostrea virginica];serine/threonine-protein phosphatase 2A 56 kDa regulatory subunit alpha isoform isoform X1 [Crassostrea gigas];serine/threonine-protein phosphatase 2A 56 kDa regulatory subunit epsilon isoform isoform X1 [Octopus vulgaris]
mRNA.chromosome_1.2292.1	0	GO:0006605;GO:0006886	TOM20 [Mytilus coruscus];mitochondrial import receptor subunit TOM20 homolog [Crassostrea virginica];mitochondrial import receptor subunit TOM20 homolog [Thrips palmi]
mRNA.chromosome_1.2293.1	1	na	A1pp-domain-containing protein [Piromyces finnis];PREDICTED: O-acetyl-ADP-ribose deacetylase MACROD1 isoform X2 [Ictalurus punctatus];PREDICTED: O-acetyl-ADP-ribose deacetylase MACROD1 isoform X1 [Ictalurus punctatus]
mRNA.chromosome_1.2294.1	0	na	Tau-tubulin kinase 1 [Mizuhopecten yessoensis];uncharacterized protein LOC110447434 [Mizuhopecten yessoensis];uncharacterized protein LOC117323238 [Pecten maximus]
mRNA.chromosome_1.2296.1	1	GO:0004672;GO:0005524;GO:0006468	Tau-tubulin kinase 1 [Mizuhopecten yessoensis];uncharacterized protein LOC110447434 [Mizuhopecten yessoensis];uncharacterized protein LOC117323238 [Pecten maximus]
mRNA.chromosome_1.2297.1	0	GO:0003677;GO:0006281	sprT-like domain-containing protein Spartan isoform X1 [Pecten maximus];sprT-like domain-containing protein Spartan isoform X2 [Mizuhopecten yessoensis]
mRNA.chromosome_1.2298.1	1	GO:0005515	C1q domain-containing protein DC33, partial [Archivesica packardana];C1QL [Mytilus coruscus];C1QL [Mytilus coruscus]
mRNA.chromosome_1.2299.1	1	GO:0005515	na
mRNA.chromosome_1.2300.1	1	GO:0004930;GO:0007186;GO:0016021	probable G-protein coupled receptor CG31760 [Aplysia californica];LOW QUALITY PROTEIN: probable G-protein coupled receptor CG31760 [Pecten maximus]
mRNA.chromosome_1.2301.1	3	GO:0005515	uncharacterized protein LOC111101694 [Crassostrea virginica];hypothetical protein [Chiloscyllium punctatum]
mRNA.chromosome_1.2302.1	3	GO:0005515	C1q domain-containing protein DC13, partial [Archivesica packardana];C1q domain-containing protein DC15, partial [Archivesica packardana];PREDICTED: complement C1q-like protein 2 [Pygocentrus nattereri]
mRNA.chromosome_1.2303.1	3	GO:0005515	C1q domain-containing protein DC17, partial [Archivesica packardana];C1q domain-containing protein DC20, partial [Archivesica packardana];C1q domain-containing protein DC22, partial [Archivesica packardana]
mRNA.chromosome_1.2304.1	3	GO:0005515	complement C1q-like protein 4 [Denticeps clupeoides];uncharacterized protein LOC105330774 isoform X1 [Crassostrea gigas];collagen alpha-1(VIII) chain-like isoform X1 [Astyanax mexicanus]
mRNA.chromosome_1.2305.3	0	GO:0000062	ACBD3 [Mytilus coruscus];Golgi resident protein GCP60-like isoform X2 [Pomacea canaliculata];ACBD3 [Mytilus coruscus]
mRNA.chromosome_1.2306.14	3	GO:0005515;GO:0016021	Nesprin-1 [Mizuhopecten yessoensis];Nesprin-1 [Mizuhopecten yessoensis];Nesprin-1 [Mizuhopecten yessoensis]
mRNA.chromosome_1.2306.3	3	GO:0005515	nesprin-1-like isoform X3 [Mizuhopecten yessoensis];nesprin-1-like isoform X3 [Mizuhopecten yessoensis];nesprin-1-like isoform X3 [Mizuhopecten yessoensis]
mRNA.chromosome_1.2308.1	1	GO:0003676;GO:0004386;GO:0005524	LOW QUALITY PROTEIN: probable ATP-dependent RNA helicase DDX28 [Pomacea canaliculata];probable ATP-dependent RNA helicase DDX28 [Pecten maximus];DDX28 [Mytilus coruscus]
mRNA.chromosome_1.2309.1	0	na	na
mRNA.chromosome_1.2310.2	0	na	unnamed protein product [Mytilus coruscus];PREDICTED: uncharacterized protein LOC109483791 [Branchiostoma belcheri]
mRNA.chromosome_1.2310.4	0	GO:0055114	PREDICTED: uncharacterized protein LOC106055418 [Biomphalaria glabrata];hypothetical protein C0Q70_13538 [Pomacea canaliculata]
mRNA.chromosome_1.2311.1	0	GO:0003677;GO:0006310;GO:0015074	unnamed protein product [Mytilus coruscus];unnamed protein product [Mytilus coruscus];unnamed protein product [Mytilus coruscus]
mRNA.chromosome_1.2312.1	1	na	hypothetical protein AVEN_5061_1 [Araneus ventricosus];hypothetical protein AVEN_157965_1 [Araneus ventricosus];hypothetical protein AVEN_92834_1 [Araneus ventricosus]
mRNA.chromosome_1.2313.1	1	na	uncharacterized protein LOC111100074 isoform X2 [Crassostrea virginica];uncharacterized protein LOC111100074 isoform X1 [Crassostrea virginica];uncharacterized protein LOC112041353, partial [Lingula anatina]
mRNA.chromosome_1.2314.1	0	GO:0005515	E3 ubiquitin-protein ligase RNF8-like [Pecten maximus];E3 ubiquitin-protein ligase RNF8-like [Mizuhopecten yessoensis];E3 ubiquitin-protein ligase RNF8-like [Crassostrea virginica]
mRNA.chromosome_1.2315.1	0	GO:0003735;GO:0005515;GO:0005840;GO:0006412	RP-S30e [Mytilus coruscus]
mRNA.chromosome_1.2316.1	1	GO:0003824;GO:0004559;GO:0005975;GO:0006013;GO:0030246	alpha-mannosidase 2 [Crassostrea gigas];alpha-mannosidase 2-like [Pecten maximus]
mRNA.chromosome_1.2317.1	1	na	unnamed protein product [Mytilus coruscus];unnamed protein product [Mytilus coruscus];hypothetical protein AM593_07642, partial [Mytilus galloprovincialis]
mRNA.chromosome_1.2318.1	3	na	perlucin-like [Mizuhopecten yessoensis];perlucin-like [Pomacea canaliculata];echinoidin-like isoform X1 [Pecten maximus]
mRNA.chromosome_1.2319.1	3	na	na
mRNA.chromosome_1.2320.1	0	na	uncharacterized protein LOC117324245 [Pecten maximus];unnamed protein product [Mytilus coruscus]
mRNA.chromosome_1.2321.1	1	na	uncharacterized protein LOC110467214 [Mizuhopecten yessoensis];hypothetical protein KP79_PYT07906 [Mizuhopecten yessoensis]
mRNA.chromosome_1.2323.1	1	na	uncharacterized protein LOC118417472, partial [Branchiostoma floridae];uncharacterized protein LOC118417472, partial [Branchiostoma floridae]
mRNA.chromosome_1.2325.1	1	GO:0005515	PREDICTED: low-density lipoprotein receptor-related protein 2 [Callorhinchus milii]
mRNA.chromosome_1.2324.3	1	GO:0004930;GO:0005515;GO:0007186;GO:0016021;GO:0016500	G-protein coupled receptor GRL101-like [Pecten maximus];G-protein coupled receptor GRL101-like [Pecten maximus];uncharacterized protein LOC117331366 [Pecten maximus]
mRNA.chromosome_1.2329.1	1	GO:0008417;GO:0016020	hypothetical protein EGW08_002396, partial [Elysia chlorotica]
mRNA.chromosome_1.2330.2	2	GO:0004198;GO:0006508	calpain-A-like isoform X2 [Mizuhopecten yessoensis];calpain-A-like isoform X6 [Mizuhopecten yessoensis];calpain-A-like isoform X4 [Mizuhopecten yessoensis]
mRNA.chromosome_1.2331.1	0	na	na
mRNA.chromosome_1.2332.1	1	na	na
mRNA.chromosome_1.2333.1	1	GO:0003677;GO:0003700;GO:0005737;GO:0006355	nuclear factor-kB [Cyclina sinensis];putative transcription factor p65 homolog [Pecten maximus]
mRNA.chromosome_1.2334.1	0	GO:0004198;GO:0006508	CAPNN [Mytilus coruscus];calpain-B-like isoform X6 [Crassostrea virginica];calpain-B-like isoform X8 [Crassostrea virginica]
mRNA.chromosome_1.2338.1	1	na	protein ADP-ribosylarginine hydrolase-like [Branchiostoma floridae];protein ADP-ribosylarginine hydrolase isoform X2 [Lingula anatina];PREDICTED: protein ADP-ribosylarginine hydrolase-like isoform X1 [Branchiostoma belcheri]
mRNA.chromosome_1.2339.1	2	GO:0004198;GO:0005509;GO:0006508	calpain-9-like [Crassostrea virginica];calpain-9 isoform X1 [Crassostrea gigas]
mRNA.chromosome_1.2340.1	1	na	hypothetical protein EGW08_022073 [Elysia chlorotica];uncharacterized protein LOC118406705 [Branchiostoma floridae];PREDICTED: uncharacterized protein LOC109462922 [Branchiostoma belcheri]
mRNA.chromosome_1.2341.1	0	na	na
mRNA.chromosome_1.2342.1	0	na	protein phosphatase 1 regulatory subunit 36-like isoform X1 [Crassostrea virginica];protein phosphatase 1 regulatory subunit 36-like isoform X2 [Crassostrea virginica];protein phosphatase 1 regulatory subunit 36-like isoform X2 [Crassostrea virginica]
mRNA.chromosome_1.2343.1	0	GO:0019902	hypothetical protein CAPTEDRAFT_35346, partial [Capitella teleta];protein phosphatase 1 regulatory subunit 36 [Aplysia californica]
mRNA.chromosome_1.2344.1	0	na	na
mRNA.chromosome_1.2345.1	1	na	unnamed protein product [Mytilus coruscus];unnamed protein product [Mytilus coruscus];unnamed protein product [Mytilus coruscus]
mRNA.chromosome_1.2346.1	1	GO:0043169	alpha-amylase [Meretrix meretrix];alpha-amylase isoform X1 [Crassostrea gigas];alpha-amylase-like [Crassostrea virginica]
mRNA.chromosome_1.2347.1	0	na	uncharacterized protein C1orf198 homolog [Pecten maximus];uncharacterized protein C1orf198 homolog [Mizuhopecten yessoensis];uncharacterized protein C1orf198 homolog [Crassostrea virginica]
mRNA.chromosome_1.2348.1	0	na	Axin interactor, dorsalization-associated protein A,Axin interactor, dorsalization-associated protein B,Axin interactor, dorsalization-associated protein [Mytilus coruscus];Axin interactor, dorsalization-associated protein A,Axin interactor, dorsalization-associated protein B,Axin interactor, dorsalization-associated protein [Mytilus coruscus];Axin interactor, dorsalization-associated protein [Mi…
mRNA.chromosome_1.2349.1	1	GO:0000786;GO:0003677;GO:0005085;GO:0007264;GO:0046982	LOW QUALITY PROTEIN: son of sevenless homolog 2-like [Pecten maximus];son of sevenless homolog 2-like protein [Pinctada imbricata]
mRNA.chromosome_1.2350.1	0	na	na
mRNA.chromosome_1.2351.1	0	na	ribosome biogenesis protein NOP53 [Microcaecilia unicolor];ribosome biogenesis protein NOP53-like [Pecten maximus];glioma tumor suppressor candidate region gene 2 protein-like, partial [Mizuhopecten yessoensis]
mRNA.chromosome_1.2352.1	0	na	PREDICTED: uncharacterized protein C14orf119-like [Biomphalaria glabrata]
mRNA.chromosome_1.2353.1	0	GO:0003676;GO:0003723;GO:0005515;GO:0005737;GO:0006406	nuclear RNA export factor 1 [Crassostrea gigas];NXF [Mytilus coruscus];nuclear RNA export factor 1-like [Crassostrea virginica]
mRNA.chromosome_1.2354.1	0	GO:0005515;GO:0005634;GO:0051028	nuclear RNA export factor 1-like [Crassostrea virginica];nuclear RNA export factor 1-like [Pecten maximus]
mRNA.chromosome_1.2355.1	1	GO:0016787	ectonucleoside triphosphate diphosphohydrolase 5 isoform X2 [Crassostrea gigas];ectonucleoside triphosphate diphosphohydrolase 5 isoform X1 [Crassostrea gigas];LOW QUALITY PROTEIN: ectonucleoside triphosphate diphosphohydrolase 5-like [Crassostrea virginica]
mRNA.chromosome_1.2356.1	0	GO:0046983	protein max isoform X1 [Crassostrea gigas]
mRNA.chromosome_1.2357.1	0	na	PREDICTED: uncharacterized protein LOC107348010 [Acropora digitifera];uncharacterized protein LOC110066572 [Orbicella faveolata];uncharacterized protein LOC114947878 [Acropora millepora]
mRNA.chromosome_1.2358.1	0	na	SGSM3 [Mytilus coruscus];hypothetical protein AC249_AIPGENE25645 [Exaiptasia diaphana];uncharacterized protein LOC114949981 [Acropora millepora]
mRNA.chromosome_1.2359.2	1	GO:0003824;GO:0005965;GO:0018343	FNTB [Mytilus coruscus];protein farnesyltransferase subunit beta-like [Pecten maximus];protein farnesyltransferase subunit beta-like [Crassostrea virginica]
mRNA.chromosome_1.2360.1	1	GO:0005515	F-box only protein 6 [Crassostrea gigas];F-box only protein 44 isoform X1 [Lingula anatina];F-box only protein 44-like isoform X1 [Crassostrea virginica]
mRNA.chromosome_1.2361.1	1	GO:0008270;GO:0042981	TRAF3 [Sinanodonta woodiana];TNF receptor-associated factor 3 [Mytilus galloprovincialis];TNF receptor-associated factor 3-like [Pecten maximus]
mRNA.chromosome_1.2363.1	0	na	tetratricopeptide repeat protein 27-like isoform X1 [Pecten maximus];tetratricopeptide repeat protein 27-like isoform X3 [Pecten maximus]
[truncated: 32,730 more rows]

## Sheet: Table S6
Table S6: GO enrichment in duplicated genes. GO enrichment analysis using topGO was performed on the genes found duplicated within M. mercenaria genome. Results were sorted by p value.
GO.ID	Term	Annotated	Significant	Expected	raw.p.value
GO:0006955	immune response	93	83	33	1.5e-24
GO:0007186	G protein-coupled receptor signaling pathway	743	368	263.65	1.1e-16
GO:0007156	homophilic cell adhesion via plasma membrane adhesion molecules	110	74	39.03	8.8e-12
GO:0055085	transmembrane transport	966	441	342.77	2.7e-08
GO:0006470	protein dephosphorylation	156	87	55.35	1.4e-07
GO:0007160	cell-matrix adhesion	37	28	13.13	6.9e-07
GO:0055114	oxidation-reduction process	965	409	342.42	1.3e-06
GO:0034220	ion transmembrane transport	216	109	76.65	3.4e-06
GO:0070836	caveola assembly	23	18	8.16	3.4e-05
GO:0032481	positive regulation of type I interferon production	7	7	2.48	0.0007
GO:0002218	activation of innate immune response	7	7	2.48	0.0007
GO:1902751	positive regulation of cell cycle G2/M phase transition	20	14	7.1	0.0017
GO:0006436	tryptophanyl-tRNA aminoacylation	13	10	4.61	0.0028
GO:0006486	protein glycosylation	129	60	45.77	0.0060
GO:0018149	peptide cross-linking	16	11	5.68	0.0069
GO:0006749	glutathione metabolic process	64	32	22.71	0.0117
GO:0051260	protein homooligomerization	70	34	24.84	0.0162
GO:0007165	signal transduction	1403	618	497.84	0.0167
GO:0023052	signaling	1419	622	503.52	0.0236
GO:0006811	ion transport	642	278	227.81	0.0236
GO:0007154	cell communication	1437	628	509.9	0.0255
GO:0019184	nonribosomal peptide biosynthetic process	8	6	2.84	0.0271
GO:0006750	glutathione biosynthetic process	8	6	2.84	0.0271
GO:0044341	sodium-dependent phosphate transport	8	6	2.84	0.0271
GO:0009308	amine metabolic process	39	20	13.84	0.0308
GO:0051259	protein complex oligomerization	73	34	25.9	0.0326
GO:0018199	peptidyl-glutamine modification	3	3	1.06	0.0446
GO:0017186	peptidyl-pyroglutamic acid biosynthetic process, using glutaminyl-peptide cyclotransferase	3	3	1.06	0.0446
GO:0006021	inositol biosynthetic process	3	3	1.06	0.0446
GO:0006979	response to oxidative stress	43	21	15.26	0.0490
GO:0006596	polyamine biosynthetic process	9	6	3.19	0.0571
GO:0042401	cellular biogenic amine biosynthetic process	9	6	3.19	0.0571
GO:0009309	amine biosynthetic process	9	6	3.19	0.0571
GO:0009190	cyclic nucleotide biosynthetic process	54	25	19.16	0.0656
GO:0009187	cyclic nucleotide metabolic process	55	25	19.52	0.0809
GO:0006817	phosphate ion transport	10	6	3.55	0.1006
GO:0006595	polyamine metabolic process	10	6	3.55	0.1006
GO:0006575	cellular modified amino acid metabolic process	74	32	26.26	0.1014
GO:0006576	cellular biogenic amine metabolic process	24	12	8.52	0.1028
GO:0044106	cellular amine metabolic process	24	12	8.52	0.1028
GO:0045087	innate immune response	15	12	5.32	0.1110
GO:0009395	phospholipid catabolic process	6	4	2.13	0.1227
GO:0045901	positive regulation of translational elongation	2	2	0.71	0.1259
GO:0045905	positive regulation of translational termination	2	2	0.71	0.1259
GO:0045727	positive regulation of translation	2	2	0.71	0.1259
GO:0140021	mitochondrial ADP transmembrane transport	2	2	0.71	0.1259
GO:0046874	quinolinate metabolic process	2	2	0.71	0.1259
GO:0030198	extracellular matrix organization	2	2	0.71	0.1259
GO:0006522	alanine metabolic process	2	2	0.71	0.1259
GO:0034250	positive regulation of cellular amide metabolic process	2	2	0.71	0.1259
GO:0007610	behavior	2	2	0.71	0.1259
GO:0009078	pyruvate family amino acid metabolic process	2	2	0.71	0.1259
GO:0006954	inflammatory response	2	2	0.71	0.1259
GO:0007631	feeding behavior	2	2	0.71	0.1259
GO:1990544	mitochondrial ATP transmembrane transport	2	2	0.71	0.1259
GO:0019805	quinolinate biosynthetic process	2	2	0.71	0.1259
GO:0015865	purine nucleotide transport	2	2	0.71	0.1259
GO:0015866	ADP transport	2	2	0.71	0.1259
GO:0015867	ATP transport	2	2	0.71	0.1259
GO:0015868	purine ribonucleotide transport	2	2	0.71	0.1259
GO:0043243	positive regulation of protein-containing complex disassembly	2	2	0.71	0.1259
GO:0006449	regulation of translational termination	2	2	0.71	0.1259
GO:0051503	adenine nucleotide transport	2	2	0.71	0.1259
GO:1901679	nucleotide transmembrane transport	2	2	0.71	0.1259
GO:0043062	extracellular structure organization	2	2	0.71	0.1259
GO:0006862	nucleotide transport	2	2	0.71	0.1259
GO:0072530	purine-containing compound transmembrane transport	2	2	0.71	0.1259
GO:0008272	sulfate transport	13	7	4.61	0.1375
GO:0072348	sulfur compound transport	13	7	4.61	0.1375
GO:0042060	wound healing	11	6	3.9	0.1568
GO:0048589	developmental growth	11	6	3.9	0.1568
GO:0009611	response to wounding	11	6	3.9	0.1568
GO:0042246	tissue regeneration	11	6	3.9	0.1568
GO:0031099	regeneration	11	6	3.9	0.1568
GO:0006952	defense response	28	17	9.94	0.1726
GO:0006790	sulfur compound metabolic process	110	44	39.03	0.1845
GO:0006633	fatty acid biosynthetic process	34	15	12.06	0.1898
GO:0044272	sulfur compound biosynthetic process	29	13	10.29	0.1939
GO:0009086	methionine biosynthetic process	14	7	4.97	0.1940
GO:0006665	sphingolipid metabolic process	14	7	4.97	0.1940
GO:0006631	fatty acid metabolic process	50	21	17.74	0.2055
GO:0007166	cell surface receptor signaling pathway	136	53	48.26	0.2206
GO:0034204	lipid translocation	12	6	4.26	0.2233
GO:0017121	plasma membrane phospholipid scrambling	12	6	4.26	0.2233
GO:0097035	regulation of membrane lipid distribution	12	6	4.26	0.2233
GO:0009888	tissue development	12	6	4.26	0.2233
GO:0045332	phospholipid translocation	12	6	4.26	0.2233
GO:0000184	nuclear-transcribed mRNA catabolic process, nonsense-mediated decay	5	3	1.77	0.2427
GO:0007601	visual perception	5	3	1.77	0.2427
GO:0006020	inositol metabolic process	5	3	1.77	0.2427
GO:0050953	sensory perception of light stimulus	5	3	1.77	0.2427
GO:0052652	cyclic purine nucleotide metabolic process	25	11	8.87	0.2445
GO:0000096	sulfur amino acid metabolic process	20	9	7.1	0.2520
GO:0006555	methionine metabolic process	15	7	5.32	0.2579
GO:0044242	cellular lipid catabolic process	15	7	5.32	0.2579
GO:0000097	sulfur amino acid biosynthetic process	15	7	5.32	0.2579
GO:0006814	sodium ion transport	36	15	12.77	0.2701
GO:0072330	monocarboxylic acid biosynthetic process	36	15	12.77	0.2701
GO:0006182	cGMP biosynthetic process	23	10	8.16	0.2753
GO:0046068	cGMP metabolic process	23	10	8.16	0.2753
GO:0046471	phosphatidylglycerol metabolic process	3	2	1.06	0.2884
GO:0019346	transsulfuration	3	2	1.06	0.2884
GO:0046168	glycerol-3-phosphate catabolic process	3	2	1.06	0.2884
GO:0009092	homoserine metabolic process	3	2	1.06	0.2884
GO:0006655	phosphatidylglycerol biosynthetic process	3	2	1.06	0.2884
GO:0034755	iron ion transmembrane transport	3	2	1.06	0.2884
GO:0034453	microtubule anchoring	3	2	1.06	0.2884
GO:0050667	homocysteine metabolic process	3	2	1.06	0.2884
GO:0043650	dicarboxylic acid biosynthetic process	3	2	1.06	0.2884
GO:0006855	drug transmembrane transport	3	2	1.06	0.2884
GO:0032048	cardiolipin metabolic process	3	2	1.06	0.2884
GO:0032049	cardiolipin biosynthetic process	3	2	1.06	0.2884
GO:0040007	growth	13	6	4.61	0.2969
GO:0050896	response to stimulus	1702	746	603.94	0.3226
GO:0046173	polyol biosynthetic process	11	5	3.9	0.3443
GO:0006541	glutamine metabolic process	11	5	3.9	0.3443
GO:0007169	transmembrane receptor protein tyrosine kinase signaling pathway	11	5	3.9	0.3443
GO:0002253	activation of immune response	8	8	2.84	0.3543
GO:0002682	regulation of immune system process	8	8	2.84	0.3543
GO:0002684	positive regulation of immune system process	8	8	2.84	0.3543
GO:0050776	regulation of immune response	8	8	2.84	0.3543
GO:0050778	positive regulation of immune response	8	8	2.84	0.3543
GO:0009595	detection of biotic stimulus	1	1	0.35	0.3548
GO:0043606	formamide metabolic process	1	1	0.35	0.3548
GO:0032482	Rab protein signal transduction	1	1	0.35	0.3548
GO:0009566	fertilization	1	1	0.35	0.3548
GO:0019679	propionate metabolic process, methylcitrate cycle	1	1	0.35	0.3548
GO:0031032	actomyosin structure organization	1	1	0.35	0.3548
GO:0043410	positive regulation of MAPK cascade	1	1	0.35	0.3548
GO:0006591	ornithine metabolic process	1	1	0.35	0.3548
GO:0006101	citrate metabolic process	1	1	0.35	0.3548
GO:0042450	arginine biosynthetic process via ornithine	1	1	0.35	0.3548
GO:0043405	regulation of MAP kinase activity	1	1	0.35	0.3548
GO:0043406	positive regulation of MAP kinase activity	1	1	0.35	0.3548
GO:0043408	regulation of MAPK cascade	1	1	0.35	0.3548
GO:0000165	MAPK cascade	1	1	0.35	0.3548
GO:0010998	regulation of translational initiation by eIF2 alpha phosphorylation	1	1	0.35	0.3548
GO:0008037	cell recognition	1	1	0.35	0.3548
GO:0000186	activation of MAPKK activity	1	1	0.35	0.3548
GO:0006515	protein quality control for misfolded or incompletely synthesized proteins	1	1	0.35	0.3548
GO:0009372	quorum sensing	1	1	0.35	0.3548
GO:0009988	cell-cell recognition	1	1	0.35	0.3548
GO:0007338	single fertilization	1	1	0.35	0.3548
GO:0007339	binding of sperm to zona pellucida	1	1	0.35	0.3548
GO:1902533	positive regulation of intracellular signal transduction	1	1	0.35	0.3548
GO:0006956	complement activation	1	1	0.35	0.3548
GO:0006959	humoral immune response	1	1	0.35	0.3548
GO:0006690	icosanoid metabolic process	1	1	0.35	0.3548
GO:0006691	leukotriene metabolic process	1	1	0.35	0.3548
GO:0032147	activation of protein kinase activity	1	1	0.35	0.3548
GO:0006662	glycerol ether metabolic process	1	1	0.35	0.3548
GO:0023014	signal transduction by protein phosphorylation	1	1	0.35	0.3548
GO:0043555	regulation of translation in response to stress	1	1	0.35	0.3548
GO:0043558	regulation of translational initiation in response to stress	1	1	0.35	0.3548
GO:0002252	immune effector process	1	1	0.35	0.3548
GO:0009448	gamma-aminobutyric acid metabolic process	1	1	0.35	0.3548
GO:0019556	histidine catabolic process to glutamate and formamide	1	1	0.35	0.3548
GO:0006421	asparaginyl-tRNA aminoacylation	1	1	0.35	0.3548
GO:0032098	regulation of appetite	1	1	0.35	0.3548
GO:0044764	multi-organism cellular process	1	1	0.35	0.3548
GO:0060245	detection of cell density	1	1	0.35	0.3548
GO:0035036	sperm-egg recognition	1	1	0.35	0.3548
GO:0019541	propionate metabolic process	1	1	0.35	0.3548
GO:0007172	signal complex assembly	1	1	0.35	0.3548
GO:0046777	protein autophosphorylation	1	1	0.35	0.3548
GO:0009159	deoxyribonucleoside monophosphate catabolic process	1	1	0.35	0.3548
GO:0018904	ether metabolic process	1	1	0.35	0.3548
GO:0070536	protein K63-linked deubiquitination	1	1	0.35	0.3548
GO:0009125	nucleoside monophosphate catabolic process	1	1	0.35	0.3548
GO:0046459	short-chain fatty acid metabolic process	1	1	0.35	0.3548
GO:0006542	glutamine biosynthetic process	6	3	2.13	0.3627
GO:0034637	cellular carbohydrate biosynthetic process	6	3	2.13	0.3627
GO:0006635	fatty acid beta-oxidation	6	3	2.13	0.3627
GO:0034440	lipid oxidation	6	3	2.13	0.3627
GO:0019395	fatty acid oxidation	6	3	2.13	0.3627
GO:0032787	monocarboxylic acid metabolic process	71	27	25.19	0.3685
GO:0007009	plasma membrane organization	37	24	13.13	0.3703
GO:0009607	response to biotic stimulus	21	13	7.45	0.3724
GO:0006568	tryptophan metabolic process	14	6	4.97	0.3741
GO:0006569	tryptophan catabolic process	14	6	4.97	0.3741
GO:0006586	indolalkylamine metabolic process	14	6	4.97	0.3741
GO:0042430	indole-containing compound metabolic process	14	6	4.97	0.3741
GO:0042436	indole-containing compound catabolic process	14	6	4.97	0.3741
GO:0009310	amine catabolic process	14	6	4.97	0.3741
GO:0042402	cellular biogenic amine catabolic process	14	6	4.97	0.3741
GO:1901264	carbohydrate derivative transport	14	6	4.97	0.3741
GO:0046218	indolalkylamine catabolic process	14	6	4.97	0.3741
GO:0016053	organic acid biosynthetic process	74	28	26.26	0.3770
GO:0046394	carboxylic acid biosynthetic process	74	28	26.26	0.3770
GO:0009067	aspartate family amino acid biosynthetic process	17	7	6.03	0.3975
GO:0009066	aspartate family amino acid metabolic process	20	8	7.1	0.4168
GO:0046165	alcohol biosynthetic process	12	5	4.26	0.4308
GO:0015698	inorganic anion transport	34	13	12.06	0.4313
GO:0048584	positive regulation of response to stimulus	11	9	3.9	0.4446
GO:0006826	iron ion transport	4	2	1.42	0.4456
GO:0051725	protein de-ADP-ribosylation	4	2	1.42	0.4456
GO:0009254	peptidoglycan turnover	4	2	1.42	0.4456
GO:1903510	mucopolysaccharide metabolic process	4	2	1.42	0.4456
GO:0006534	cysteine metabolic process	4	2	1.42	0.4456
GO:0072488	ammonium transmembrane transport	4	2	1.42	0.4456
GO:0030212	hyaluronan metabolic process	4	2	1.42	0.4456
GO:0018344	protein geranylgeranylation	4	2	1.42	0.4456
GO:0042398	cellular modified amino acid biosynthetic process	15	6	5.32	0.4515
GO:0006013	mannose metabolic process	18	7	6.39	0.4682
GO:0000270	peptidoglycan metabolic process	18	7	6.39	0.4682
GO:0010941	regulation of cell death	102	37	36.19	0.4707
GO:0043067	regulation of programmed cell death	102	37	36.19	0.4707
GO:0042981	regulation of apoptotic process	102	37	36.19	0.4707
GO:0006820	anion transport	88	32	31.23	0.4713
GO:0072329	monocarboxylic acid catabolic process	7	3	2.48	0.4788
GO:0009062	fatty acid catabolic process	7	3	2.48	0.4788
GO:0032270	positive regulation of cellular protein metabolic process	7	3	2.48	0.4788
GO:0051247	positive regulation of protein metabolic process	7	3	2.48	0.4788
GO:0006022	aminoglycan metabolic process	24	9	8.52	0.4944
GO:0030203	glycosaminoglycan metabolic process	24	9	8.52	0.4944
GO:0000041	transition metal ion transport	10	4	3.55	0.4993
GO:0098542	defense response to other organism	20	12	7.1	0.5127
GO:0051707	response to other organism	20	12	7.1	0.5127
GO:0043207	response to external biotic stimulus	20	12	7.1	0.5127
GO:0009064	glutamine family amino acid metabolic process	19	7	6.74	0.5367
GO:0009074	aromatic amino acid family catabolic process	19	7	6.74	0.5367
GO:0008219	cell death	110	39	39.03	0.5388
GO:0012501	programmed cell death	110	39	39.03	0.5388
GO:0006915	apoptotic process	110	39	39.03	0.5388
GO:0005975	carbohydrate metabolic process	287	101	101.84	0.5646
GO:0016054	organic acid catabolic process	31	11	11	0.5674
GO:0046395	carboxylic acid catabolic process	31	11	11	0.5674
GO:1901605	alpha-amino acid metabolic process	74	26	26.26	0.5689
GO:0001678	cellular glucose homeostasis	5	2	1.77	0.5809
GO:0090481	pyrimidine nucleotide-sugar transmembrane transport	5	2	1.77	0.5809
GO:0051704	multi-organism process	5	2	1.77	0.5809
GO:0015780	nucleotide-sugar transmembrane transport	5	2	1.77	0.5809
GO:0006072	glycerol-3-phosphate metabolic process	5	2	1.77	0.5809
GO:0006040	amino sugar metabolic process	5	2	1.77	0.5809
GO:0006490	oligosaccharide-lipid intermediate biosynthetic process	5	2	1.77	0.5809
GO:0006488	dolichol-linked oligosaccharide biosynthetic process	5	2	1.77	0.5809
GO:0043244	regulation of protein-containing complex disassembly	5	2	1.77	0.5809
GO:0120009	intermembrane lipid transfer	5	2	1.77	0.5809
GO:0052646	alditol phosphate metabolic process	5	2	1.77	0.5809
GO:0050877	nervous system process	8	3	2.84	0.5838
GO:0007600	sensory perception	8	3	2.84	0.5838
GO:2000181	negative regulation of blood vessel morphogenesis	8	3	2.84	0.5838
GO:0006012	galactose metabolic process	8	3	2.84	0.5838
GO:0015893	drug transport	8	3	2.84	0.5838
GO:1901343	negative regulation of vasculature development	8	3	2.84	0.5838
GO:0051241	negative regulation of multicellular organismal process	8	3	2.84	0.5838
GO:0016525	negative regulation of angiogenesis	8	3	2.84	0.5838
GO:0042327	positive regulation of phosphorylation	2	1	0.71	0.5838
GO:0001934	positive regulation of protein phosphorylation	2	1	0.71	0.5838
GO:0051013	microtubule severing	2	1	0.71	0.5838
GO:0007568	aging	2	1	0.71	0.5838
GO:0006171	cAMP biosynthetic process	2	1	0.71	0.5838
GO:0006566	threonine metabolic process	2	1	0.71	0.5838
GO:0006567	threonine catabolic process	2	1	0.71	0.5838
GO:0006526	arginine biosynthetic process	2	1	0.71	0.5838
GO:0045860	positive regulation of protein kinase activity	2	1	0.71	0.5838
GO:0045861	negative regulation of proteolysis	2	1	0.71	0.5838
GO:0006547	histidine metabolic process	2	1	0.71	0.5838
GO:0006548	histidine catabolic process	2	1	0.71	0.5838
GO:0052803	imidazole-containing compound metabolic process	2	1	0.71	0.5838
GO:0052805	imidazole-containing compound catabolic process	2	1	0.71	0.5838
GO:0009068	aspartate family amino acid catabolic process	2	1	0.71	0.5838
GO:0071902	positive regulation of protein serine/threonine kinase activity	2	1	0.71	0.5838
GO:1901568	fatty acid derivative metabolic process	2	1	0.71	0.5838
GO:0010466	negative regulation of peptidase activity	2	1	0.71	0.5838
GO:0006004	fucose metabolic process	2	1	0.71	0.5838
GO:0033674	positive regulation of kinase activity	2	1	0.71	0.5838
GO:0046058	cAMP metabolic process	2	1	0.71	0.5838
GO:0007187	G protein-coupled receptor signaling pathway, coupled to cyclic nucleotide second messenger	2	1	0.71	0.5838
GO:0007188	adenylate cyclase-modulating G protein-coupled receptor signaling pathway	2	1	0.71	0.5838
GO:0006865	amino acid transport	2	1	0.71	0.5838
GO:0051347	positive regulation of transferase activity	2	1	0.71	0.5838
GO:0007268	chemical synaptic transmission	11	4	3.9	0.5879
GO:0019441	tryptophan catabolic process to kynurenine	11	4	3.9	0.5879
GO:0098916	anterograde trans-synaptic signaling	11	4	3.9	0.5879
GO:0009084	glutamine family amino acid biosynthetic process	11	4	3.9	0.5879
GO:0099537	trans-synaptic signaling	11	4	3.9	0.5879
GO:0070189	kynurenine metabolic process	11	4	3.9	0.5879
GO:0006471	protein ADP-ribosylation	11	4	3.9	0.5879
GO:0042537	benzene-containing compound metabolic process	11	4	3.9	0.5879
GO:0009135	purine nucleoside diphosphate metabolic process	14	5	4.97	0.5924
GO:0009253	peptidoglycan catabolic process	14	5	4.97	0.5924
GO:0006096	glycolytic process	14	5	4.97	0.5924
GO:0006694	steroid biosynthetic process	14	5	4.97	0.5924
GO:0006026	aminoglycan catabolic process	14	5	4.97	0.5924
GO:0006027	glycosaminoglycan catabolic process	14	5	4.97	0.5924
GO:0006757	ATP generation from ADP	14	5	4.97	0.5924
GO:0046031	ADP metabolic process	14	5	4.97	0.5924
GO:0009185	ribonucleoside diphosphate metabolic process	14	5	4.97	0.5924
GO:0009179	purine ribonucleoside diphosphate metabolic process	14	5	4.97	0.5924
GO:0009605	response to external stimulus	24	13	8.52	0.5949
GO:0015748	organophosphate ester transport	23	8	8.16	0.6056
GO:1901606	alpha-amino acid catabolic process	23	8	8.16	0.6056
GO:0008202	steroid metabolic process	21	7	7.45	0.6608
GO:0016042	lipid catabolic process	21	7	7.45	0.6608
GO:0044419	interspecies interaction between organisms	22	12	7.81	0.6611
GO:0009063	cellular amino acid catabolic process	24	8	8.52	0.6611
GO:0015931	nucleobase-containing compound transport	18	6	6.39	0.6611
GO:0006090	pyruvate metabolic process	15	5	5.32	0.6628
GO:0050793	regulation of developmental process	15	5	5.32	0.6628
GO:0046434	organophosphate catabolic process	33	11	11.71	0.6648
GO:0043648	dicarboxylic acid metabolic process	9	3	3.19	0.6740
GO:0022898	regulation of transmembrane transporter activity	9	3	3.19	0.6740
GO:0001944	vasculature development	9	3	3.19	0.6740
GO:0045765	regulation of angiogenesis	9	3	3.19	0.6740
[truncated: 1,927 more rows]

## Sheet: Table S7
Table S7: Genes expanded in M. Mercenaria across Bivalvia. Orthogroups gene counts across 20 genomes of Bivalvia with expanded genes in M. mercenaria. Ave being the mean of copies in each species. Expansion column: 1: genes expanded in M. mercenaria not detected in all other species. 2: Genes with copy numbers higher in M. mercenaria than the mean number of copies in all other species. 3: Genes w…
[truncated: 15,169 more rows]

[truncated: 1 more sheets: Table S8]
